# Supplementary material for: Dissection of genomic features and variations of three pathotypes of Puccinia striiformis through whole genome sequencing
Source: Sci Rep. 2017 Feb 17;7:42419. doi: 10.1038/srep42419 (PMC5314344; doi:10.1038/srep42419)
Supplement: Supplementary Dataset 1 [file srep42419-s2.xls]

## Sheet: Sheet1
Pair_no.	ID	dN/dS (YN00)	M1	M2	M7	M8	LR(M1/M2)	LR(M7/M8)	M1/M2 test (Codeml)	M7/M8 test (Codeml)	Codeml under diversifying selection	YN00 under diversifying selection	Annotated_Function	Class	Length (aa)
1	PSTR_Yr9_08406_2	0.5763	Not calculated	Not calculated	Not calculated	Not calculated						FALSE			188
1	PSTR_Yr9_08407_1	0.5763	Not calculated	Not calculated	Not calculated	Not calculated						FALSE			200
3	PSTR_31_00600_1	0.735	Not calculated	Not calculated	Not calculated	Not calculated						FALSE	chloride channel protein 4 [Puccinia graminis f. sp. tritici CRL 75-36-700-3]	18	275
3	PSTR_K_00719_2	0.735	Not calculated	Not calculated	Not calculated	Not calculated						FALSE	chloride channel protein 4 [Puccinia graminis f. sp. tritici CRL 75-36-700-3]	18	252
4	PSTR_31_00928_3	0	Not calculated	Not calculated	Not calculated	Not calculated						FALSE	hypothetical protein PGTG_18060 [Puccinia graminis f. sp. tritici CRL 75-36-700-3] hypothetical protein PGTG_18060 [Puccinia graminis f. sp. tritici CRL 75-36-700-3]	10	212
4	PSTR_K_01023_3	0	Not calculated	Not calculated	Not calculated	Not calculated						FALSE	hypothetical protein PGTG_18060 [Puccinia graminis f. sp. tritici CRL 75-36-700-3] hypothetical protein PGTG_18060 [Puccinia graminis f. sp. tritici CRL 75-36-700-3]	10	212
5	PSTR_31_01041_2	0.6153	Not calculated	Not calculated	Not calculated	Not calculated						FALSE	hypothetical protein PGTG_13267 [Puccinia graminis f. sp. tritici CRL 75-36-700-3] hypothetical protein PGTG_13267 [Puccinia graminis f. sp. tritici CRL 75-36-700-3]	10	236
5	PSTR_Yr9_00840_2	0.6153	Not calculated	Not calculated	Not calculated	Not calculated						FALSE	hypothetical protein PGTG_13267 [Puccinia graminis f. sp. tritici CRL 75-36-700-3] hypothetical protein PGTG_13267 [Puccinia graminis f. sp. tritici CRL 75-36-700-3]	10	236
6	PSTR_31_01148_2	0.4632	Not calculated	Not calculated	Not calculated	Not calculated						FALSE			107
6	PSTR_Yr9_00939_2	0.4632	Not calculated	Not calculated	Not calculated	Not calculated						FALSE			107
9	PSTR_31_01469_2	0	Not calculated	Not calculated	Not calculated	Not calculated						FALSE			199
9	PSTR_K_01610_7	0	Not calculated	Not calculated	Not calculated	Not calculated						FALSE			199
12	PSTR_31_01878_2	0	Not calculated	Not calculated	Not calculated	Not calculated						FALSE	hypothetical protein PGTG_06517 [Puccinia graminis f. sp. tritici CRL 75-36-700-3] hypothetical protein PGTG_06517 [Puccinia graminis f. sp. tritici CRL 75-36-700-3]	10	207
12	PSTR_K_02008_2	0	Not calculated	Not calculated	Not calculated	Not calculated						FALSE	hypothetical protein PGTG_06517 [Puccinia graminis f. sp. tritici CRL 75-36-700-3] hypothetical protein PGTG_06517 [Puccinia graminis f. sp. tritici CRL 75-36-700-3]	10	207
13	PSTR_31_02317_1	0.5587	Not calculated	Not calculated	Not calculated	Not calculated						FALSE			234
13	PSTR_Yr9_01889_1	0.5587	Not calculated	Not calculated	Not calculated	Not calculated						FALSE			172
14	PSTR_31_02488_3	0	Not calculated	Not calculated	Not calculated	Not calculated						FALSE			159
14	PSTR_K_02681_4	0	Not calculated	Not calculated	Not calculated	Not calculated						FALSE			159
15	PSTR_31_02494_6	0.7109	Not calculated	Not calculated	Not calculated	Not calculated						FALSE			256
15	PSTR_Yr9_02029_1	0.7109	Not calculated	Not calculated	Not calculated	Not calculated						FALSE			235
16	PSTR_31_02699_8	0	Not calculated	Not calculated	Not calculated	Not calculated						FALSE			155
16	PSTR_Yr9_02215_7	0	Not calculated	Not calculated	Not calculated	Not calculated						FALSE			155
17	PSTR_31_02744_1	0	Not calculated	Not calculated	Not calculated	Not calculated						FALSE			129
17	PSTR_K_02916_8	0	Not calculated	Not calculated	Not calculated	Not calculated						FALSE			129
18	PSTR_31_02843_2	0	Not calculated	Not calculated	Not calculated	Not calculated						FALSE	secreted protein [Melampsora larici-populina 98AG31]	12	300
18	PSTR_Yr9_02326_3	0	Not calculated	Not calculated	Not calculated	Not calculated						FALSE	secreted protein [Melampsora larici-populina 98AG31]	12	300
19	PSTR_31_02911_1	0	Not calculated	Not calculated	Not calculated	Not calculated						FALSE	hypothetical protein PGTG_00914 [Puccinia graminis f. sp. tritici CRL 75-36-700-3] hypothetical protein PGTG_00914 [Puccinia graminis f. sp. tritici CRL 75-36-700-3]	10	321
19	PSTR_K_03114_9	0	Not calculated	Not calculated	Not calculated	Not calculated						FALSE	hypothetical protein PGTG_00914 [Puccinia graminis f. sp. tritici CRL 75-36-700-3] hypothetical protein PGTG_00914 [Puccinia graminis f. sp. tritici CRL 75-36-700-3]	10	321
20	PSTR_31_03049_1	0	Not calculated	Not calculated	Not calculated	Not calculated						FALSE			120
20	PSTR_Yr9_02484_1	0	Not calculated	Not calculated	Not calculated	Not calculated						FALSE			120
21	PSTR_31_03336_1	0	Not calculated	Not calculated	Not calculated	Not calculated						FALSE			107
21	PSTR_K_03676_5	0	Not calculated	Not calculated	Not calculated	Not calculated						FALSE			107
22	PSTR_31_03483_2	0	Not calculated	Not calculated	Not calculated	Not calculated						FALSE			214
22	PSTR_K_03888_2	0	Not calculated	Not calculated	Not calculated	Not calculated						FALSE			214
23	PSTR_31_03717_2	0	Not calculated	Not calculated	Not calculated	Not calculated						FALSE			173
23	PSTR_K_04118_2	0	Not calculated	Not calculated	Not calculated	Not calculated						FALSE			173
24	PSTR_31_03814_3	0	Not calculated	Not calculated	Not calculated	Not calculated						FALSE	hypothetical protein PGTG_07618 [Puccinia graminis f. sp. tritici CRL 75-36-700-3] hypothetical protein PGTG_07618 [Puccinia graminis f. sp. tritici CRL 75-36-700-3]	10	485
24	PSTR_K_04213_4	0	Not calculated	Not calculated	Not calculated	Not calculated						FALSE	hypothetical protein PGTG_07618 [Puccinia graminis f. sp. tritici CRL 75-36-700-3] hypothetical protein PGTG_07618 [Puccinia graminis f. sp. tritici CRL 75-36-700-3]	10	485
25	PSTR_31_03975_12	0	Not calculated	Not calculated	Not calculated	Not calculated						FALSE			123
25	PSTR_K_04363_12	0	Not calculated	Not calculated	Not calculated	Not calculated						FALSE			123
26	PSTR_31_04038_4	0	Not calculated	Not calculated	Not calculated	Not calculated						FALSE			231
26	PSTR_K_04420_5	0	Not calculated	Not calculated	Not calculated	Not calculated						FALSE			231
27	PSTR_31_04177_3	0	Not calculated	Not calculated	Not calculated	Not calculated						FALSE			110
27	PSTR_Yr9_03338_3	0	Not calculated	Not calculated	Not calculated	Not calculated						FALSE			110
28	PSTR_31_04407_5	0	Not calculated	Not calculated	Not calculated	Not calculated						FALSE			222
28	PSTR_K_04860_5	0	Not calculated	Not calculated	Not calculated	Not calculated						FALSE			222
30	PSTR_31_04634_2	0	Not calculated	Not calculated	Not calculated	Not calculated						FALSE			240
30	PSTR_K_05085_2	0	Not calculated	Not calculated	Not calculated	Not calculated						FALSE			240
31	PSTR_31_04779_2	0.2193	Not calculated	Not calculated	Not calculated	Not calculated						FALSE	hypothetical protein PGTG_18706 [Puccinia graminis f. sp. tritici CRL 75-36-700-3] hypothetical protein PGTG_18706 [Puccinia graminis f. sp. tritici CRL 75-36-700-3]	10	253
31	PSTR_Yr9_06292_1	0.2193	Not calculated	Not calculated	Not calculated	Not calculated						FALSE			218
32	PSTR_31_05004_3	0	Not calculated	Not calculated	Not calculated	Not calculated						FALSE			122
32	PSTR_K_05451_3	0	Not calculated	Not calculated	Not calculated	Not calculated						FALSE			122
33	PSTR_31_05036_1	0	Not calculated	Not calculated	Not calculated	Not calculated						FALSE			118
33	PSTR_K_05471_1	0	Not calculated	Not calculated	Not calculated	Not calculated						FALSE			118
36	PSTR_31_05983_10	0	Not calculated	Not calculated	Not calculated	Not calculated						FALSE	secreted protein [Melampsora larici-populina 98AG31]	12	158
36	PSTR_K_06537_10	0	Not calculated	Not calculated	Not calculated	Not calculated						FALSE	secreted protein [Melampsora larici-populina 98AG31]	12	158
37	PSTR_31_06035_13	0.6411	Not calculated	Not calculated	Not calculated	Not calculated						FALSE			294
37	PSTR_K_06588_13	0.6411	Not calculated	Not calculated	Not calculated	Not calculated						FALSE			294
38	PSTR_31_06103_4	1.6309	Not calculated	Not calculated	Not calculated	Not calculated						TRUE			398
38	PSTR_K_06650_4	1.6309	Not calculated	Not calculated	Not calculated	Not calculated						TRUE			398
39	PSTR_31_06109_3	0	Not calculated	Not calculated	Not calculated	Not calculated						FALSE			131
39	PSTR_K_06654_3	0	Not calculated	Not calculated	Not calculated	Not calculated						FALSE			131
40	PSTR_31_06228_1	0.634	Not calculated	Not calculated	Not calculated	Not calculated						FALSE			127
40	PSTR_Yr9_04999_1	0.634	Not calculated	Not calculated	Not calculated	Not calculated						FALSE			131
41	PSTR_31_06744_1	0	Not calculated	Not calculated	Not calculated	Not calculated						FALSE			120
41	PSTR_Yr9_05397_7	0	Not calculated	Not calculated	Not calculated	Not calculated						FALSE			120
42	PSTR_31_06792_1	0	Not calculated	Not calculated	Not calculated	Not calculated						FALSE	secreted protein [Melampsora larici-populina 98AG31]	12	324
42	PSTR_K_07386_1	0	Not calculated	Not calculated	Not calculated	Not calculated						FALSE	secreted protein [Melampsora larici-populina 98AG31]	12	324
43	PSTR_31_07090_4	0	Not calculated	Not calculated	Not calculated	Not calculated						FALSE			209
43	PSTR_K_07693_4	0	Not calculated	Not calculated	Not calculated	Not calculated						FALSE			217
46	PSTR_31_07788_3	0	Not calculated	Not calculated	Not calculated	Not calculated						FALSE	hypothetical protein PGTG_03583 [Puccinia graminis f. sp. tritici CRL 75-36-700-3] hypothetical protein PGTG_03583 [Puccinia graminis f. sp. tritici CRL 75-36-700-3]	10	236
46	PSTR_K_08593_3	0	Not calculated	Not calculated	Not calculated	Not calculated						FALSE	hypothetical protein PGTG_03583 [Puccinia graminis f. sp. tritici CRL 75-36-700-3] hypothetical protein PGTG_03583 [Puccinia graminis f. sp. tritici CRL 75-36-700-3]	10	236
47	PSTR_31_07849_1	0	Not calculated	Not calculated	Not calculated	Not calculated						FALSE			195
47	PSTR_K_08665_1	0	Not calculated	Not calculated	Not calculated	Not calculated						FALSE			195
48	PSTR_31_08164_2	0	Not calculated	Not calculated	Not calculated	Not calculated						FALSE			140
48	PSTR_K_08984_3	0	Not calculated	Not calculated	Not calculated	Not calculated						FALSE			140
50	PSTR_31_08684_6	0.2827	Not calculated	Not calculated	Not calculated	Not calculated						FALSE			118
50	PSTR_Yr9_06929_6	0.2827	Not calculated	Not calculated	Not calculated	Not calculated						FALSE			118
51	PSTR_31_08755_4	0	Not calculated	Not calculated	Not calculated	Not calculated						FALSE			160
51	PSTR_Yr9_06982_4	0	Not calculated	Not calculated	Not calculated	Not calculated						FALSE			160
53	PSTR_31_08939_9	0	Not calculated	Not calculated	Not calculated	Not calculated						FALSE			224
53	PSTR_Yr9_07133_8	0	Not calculated	Not calculated	Not calculated	Not calculated						FALSE			224
56	PSTR_31_09148_1	0.1695	Not calculated	Not calculated	Not calculated	Not calculated						FALSE			117
56	PSTR_Yr9_07302_1	0.1695	Not calculated	Not calculated	Not calculated	Not calculated						FALSE			117
57	PSTR_31_09148_2	0.6071	Not calculated	Not calculated	Not calculated	Not calculated						FALSE			161
57	PSTR_Yr9_07302_2	0.6071	Not calculated	Not calculated	Not calculated	Not calculated						FALSE			143
59	PSTR_31_09456_1	1.7637	Not calculated	Not calculated	Not calculated	Not calculated						TRUE			105
59	PSTR_Yr9_07542_3	1.7637	Not calculated	Not calculated	Not calculated	Not calculated						TRUE			115
60	PSTR_31_10127_5	0	Not calculated	Not calculated	Not calculated	Not calculated						FALSE			122
60	PSTR_K_11102_5	0	Not calculated	Not calculated	Not calculated	Not calculated						FALSE			122
62	PSTR_31_11150_1	0.1818	Not calculated	Not calculated	Not calculated	Not calculated						FALSE			112
62	PSTR_K_12201_2	0.1818	Not calculated	Not calculated	Not calculated	Not calculated						FALSE	secreted protein [Melampsora larici-populina 98AG31]	12	206
64	PSTR_31_11734_1	0.5453	Not calculated	Not calculated	Not calculated	Not calculated						FALSE	glycoside hydrolase [Dacryopinax sp. DJM-731 SS1]	8	410
64	PSTR_Yr9_09279_1	0.5453	Not calculated	Not calculated	Not calculated	Not calculated						FALSE	glycoside hydrolase [Dacryopinax sp. DJM-731 SS1]	8	471
65	PSTR_31_11817_2	0	Not calculated	Not calculated	Not calculated	Not calculated						FALSE	DNA-binding protein hexbp [Coprinopsis cinerea okayama7#130] DNA-binding protein hexbp [Coprinopsis cinerea okayama7#130]	6	185
65	PSTR_K_12909_2	0	Not calculated	Not calculated	Not calculated	Not calculated						FALSE	DNA-binding protein hexbp [Coprinopsis cinerea okayama7#130] DNA-binding protein hexbp [Coprinopsis cinerea okayama7#130]	6	185
66	PSTR_31_12003_2	0	Not calculated	Not calculated	Not calculated	Not calculated						FALSE			109
66	PSTR_K_13082_2	0	Not calculated	Not calculated	Not calculated	Not calculated						FALSE			109
67	PSTR_31_12844_2	0	Not calculated	Not calculated	Not calculated	Not calculated						FALSE			111
67	PSTR_K_13932_2	0	Not calculated	Not calculated	Not calculated	Not calculated						FALSE			111
68	PSTR_31_13191_8	0	Not calculated	Not calculated	Not calculated	Not calculated						FALSE			103
68	PSTR_K_14284_8	0	Not calculated	Not calculated	Not calculated	Not calculated						FALSE			103
69	PSTR_31_13220_1	0	Not calculated	Not calculated	Not calculated	Not calculated						FALSE			105
69	PSTR_K_14309_1	0	Not calculated	Not calculated	Not calculated	Not calculated						FALSE			105
70	PSTR_31_13238_3	0.6693	Not calculated	Not calculated	Not calculated	Not calculated						FALSE	hypothetical protein PGTG_04539 [Puccinia graminis f. sp. tritici CRL 75-36-700-3] hypothetical protein PGTG_04539 [Puccinia graminis f. sp. tritici CRL 75-36-700-3]	10	216
70	PSTR_K_14319_3	0.6693	Not calculated	Not calculated	Not calculated	Not calculated						FALSE	hypothetical protein PGTG_04539 [Puccinia graminis f. sp. tritici CRL 75-36-700-3] hypothetical protein PGTG_04539 [Puccinia graminis f. sp. tritici CRL 75-36-700-3]	10	194
71	PSTR_31_13398_3	0	Not calculated	Not calculated	Not calculated	Not calculated						FALSE			171
71	PSTR_K_14464_3	0	Not calculated	Not calculated	Not calculated	Not calculated						FALSE			171
72	PSTR_31_13558_3	0.9129	Not calculated	Not calculated	Not calculated	Not calculated						FALSE	hypothetical protein PGTG_06076 [Puccinia graminis f. sp. tritici CRL 75-36-700-3] hypothetical protein PGTG_06076 [Puccinia graminis f. sp. tritici CRL 75-36-700-3]	10	344
72	PSTR_K_14631_3	0.9129	Not calculated	Not calculated	Not calculated	Not calculated						FALSE	hypothetical protein PGTG_06076 [Puccinia graminis f. sp. tritici CRL 75-36-700-3] hypothetical protein PGTG_06076 [Puccinia graminis f. sp. tritici CRL 75-36-700-3]	10	332
75	PSTR_31_14928_1	0	Not calculated	Not calculated	Not calculated	Not calculated						FALSE	hypothetical protein PGTG_06248 [Puccinia graminis f. sp. tritici CRL 75-36-700-3] hypothetical protein PGTG_06248 [Puccinia graminis f. sp. tritici CRL 75-36-700-3]	10	412
75	PSTR_Yr9_11820_1	0	Not calculated	Not calculated	Not calculated	Not calculated						FALSE	hypothetical protein PGTG_06248 [Puccinia graminis f. sp. tritici CRL 75-36-700-3] hypothetical protein PGTG_06248 [Puccinia graminis f. sp. tritici CRL 75-36-700-3]	10	412
76	PSTR_31_15159_5	0	Not calculated	Not calculated	Not calculated	Not calculated						FALSE			201
76	PSTR_K_16309_6	0	Not calculated	Not calculated	Not calculated	Not calculated						FALSE			201
77	PSTR_31_15569_2	0.1544	Not calculated	Not calculated	Not calculated	Not calculated						FALSE			261
77	PSTR_Yr9_12339_6	0.1544	Not calculated	Not calculated	Not calculated	Not calculated						FALSE			260
78	PSTR_31_15714_5	0.731	Not calculated	Not calculated	Not calculated	Not calculated						FALSE			123
78	PSTR_K_17020_2	0.731	Not calculated	Not calculated	Not calculated	Not calculated						FALSE			128
79	PSTR_31_15953_4	0	Not calculated	Not calculated	Not calculated	Not calculated						FALSE			109
79	PSTR_K_17316_4	0	Not calculated	Not calculated	Not calculated	Not calculated						FALSE			109
80	PSTR_31_15956_1	0	Not calculated	Not calculated	Not calculated	Not calculated						FALSE	hypothetical protein PGTG_04980 [Puccinia graminis f. sp. tritici CRL 75-36-700-3] hypothetical protein PGTG_04980 [Puccinia graminis f. sp. tritici CRL 75-36-700-3]	10	174
80	PSTR_Yr9_12639_5	0	Not calculated	Not calculated	Not calculated	Not calculated						FALSE	hypothetical protein PGTG_04980 [Puccinia graminis f. sp. tritici CRL 75-36-700-3] hypothetical protein PGTG_04980 [Puccinia graminis f. sp. tritici CRL 75-36-700-3]	10	174
81	PSTR_31_15964_1	0	Not calculated	Not calculated	Not calculated	Not calculated						FALSE	hypothetical protein PGTG_04960 [Puccinia graminis f. sp. tritici CRL 75-36-700-3] hypothetical protein PGTG_04960 [Puccinia graminis f. sp. tritici CRL 75-36-700-3]	10	226
81	PSTR_K_17322_6	0	Not calculated	Not calculated	Not calculated	Not calculated						FALSE	hypothetical protein PGTG_04960 [Puccinia graminis f. sp. tritici CRL 75-36-700-3] hypothetical protein PGTG_04960 [Puccinia graminis f. sp. tritici CRL 75-36-700-3]	10	226
82	PSTR_31_16616_1	0.3978	Not calculated	Not calculated	Not calculated	Not calculated						FALSE	hypothetical protein PGTG_09854 [Puccinia graminis f. sp. tritici CRL 75-36-700-3] hypothetical protein PGTG_09854 [Puccinia graminis f. sp. tritici CRL 75-36-700-3]	10	366
82	PSTR_K_18007_1	0.3978	Not calculated	Not calculated	Not calculated	Not calculated						FALSE	hypothetical protein PGTG_09854 [Puccinia graminis f. sp. tritici CRL 75-36-700-3] hypothetical protein PGTG_09854 [Puccinia graminis f. sp. tritici CRL 75-36-700-3]	10	366
83	PSTR_31_17222_2	0	Not calculated	Not calculated	Not calculated	Not calculated						FALSE			101
83	PSTR_Yr9_13679_2	0	Not calculated	Not calculated	Not calculated	Not calculated						FALSE			101
84	PSTR_31_17271_3	0.7043	Not calculated	Not calculated	Not calculated	Not calculated						FALSE			322
84	PSTR_Yr9_13714_4	0.7043	Not calculated	Not calculated	Not calculated	Not calculated						FALSE			369
85	PSTR_31_17979_7	0	Not calculated	Not calculated	Not calculated	Not calculated						FALSE			119
85	PSTR_Yr9_14269_7	0	Not calculated	Not calculated	Not calculated	Not calculated						FALSE			119
94	PSTR_31_19292_2	0.7009	Not calculated	Not calculated	Not calculated	Not calculated						FALSE			157
94	PSTR_Yr9_07756_1	0.7009	Not calculated	Not calculated	Not calculated	Not calculated						FALSE			153
100	PSTR_31_22663_1	0.318	Not calculated	Not calculated	Not calculated	Not calculated						FALSE			107
100	PSTR_Yr9_18022_1	0.318	Not calculated	Not calculated	Not calculated	Not calculated						FALSE			107
103	PSTR_31_23445_3	0	Not calculated	Not calculated	Not calculated	Not calculated						FALSE			114
103	PSTR_Yr9_18689_3	0	Not calculated	Not calculated	Not calculated	Not calculated						FALSE			114
106	PSTR_31_24087_1	0.3189	Not calculated	Not calculated	Not calculated	Not calculated						FALSE			124
106	PSTR_Yr9_19189_1	0.3189	Not calculated	Not calculated	Not calculated	Not calculated						FALSE			124
109	PSTR_K_00340_1	0.7168	Not calculated	Not calculated	Not calculated	Not calculated						FALSE			145
109	PSTR_Yr9_00232_3	0.7168	Not calculated	Not calculated	Not calculated	Not calculated						FALSE	hypothetical protein PGTG_05391 [Puccinia graminis f. sp. tritici CRL 75-36-700-3] hypothetical protein PGTG_05391 [Puccinia graminis f. sp. tritici CRL 75-36-700-3]	10	222
110	PSTR_K_00395_1	0	Not calculated	Not calculated	Not calculated	Not calculated						FALSE			130
110	PSTR_Yr9_00271_1	0	Not calculated	Not calculated	Not calculated	Not calculated						FALSE			130
111	PSTR_K_01504_3	0	Not calculated	Not calculated	Not calculated	Not calculated						FALSE	macrofage activating glycoprotein [Rhodosporidium toruloides NP11]	3	244
111	PSTR_Yr9_01117_3	0	Not calculated	Not calculated	Not calculated	Not calculated						FALSE	macrofage activating glycoprotein [Rhodosporidium toruloides NP11]	3	244
112	PSTR_K_01671_6	0	Not calculated	Not calculated	Not calculated	Not calculated						FALSE			123
112	PSTR_Yr9_01239_5	0	Not calculated	Not calculated	Not calculated	Not calculated						FALSE			123
113	PSTR_K_01707_4	0	Not calculated	Not calculated	Not calculated	Not calculated						FALSE			126
113	PSTR_Yr9_01271_4	0	Not calculated	Not calculated	Not calculated	Not calculated						FALSE			126
114	PSTR_K_02217_5	0	Not calculated	Not calculated	Not calculated	Not calculated						FALSE			121
114	PSTR_Yr9_01717_6	0	Not calculated	Not calculated	Not calculated	Not calculated						FALSE			121
115	PSTR_K_02342_2	0	Not calculated	Not calculated	Not calculated	Not calculated						FALSE			114
115	PSTR_Yr9_01810_2	0	Not calculated	Not calculated	Not calculated	Not calculated						FALSE			114
116	PSTR_K_03991_1	0	Not calculated	Not calculated	Not calculated	Not calculated						FALSE			134
116	PSTR_Yr9_02880_1	0	Not calculated	Not calculated	Not calculated	Not calculated						FALSE			134
117	PSTR_K_03993_1	0.5655	Not calculated	Not calculated	Not calculated	Not calculated						FALSE			133
117	PSTR_Yr9_02882_1	0.5655	Not calculated	Not calculated	Not calculated	Not calculated						FALSE			133
118	PSTR_K_04264_1	0	Not calculated	Not calculated	Not calculated	Not calculated						FALSE			504
118	PSTR_Yr9_03105_1	0	Not calculated	Not calculated	Not calculated	Not calculated						FALSE			504
121	PSTR_K_06599_3	0.9551	Not calculated	Not calculated	Not calculated	Not calculated						FALSE			138
121	PSTR_Yr9_04838_3	0.9551	Not calculated	Not calculated	Not calculated	Not calculated						FALSE			139
124	PSTR_K_07622_1	0	Not calculated	Not calculated	Not calculated	Not calculated						FALSE			116
124	PSTR_Yr9_05612_1	0	Not calculated	Not calculated	Not calculated	Not calculated						FALSE			116
125	PSTR_K_08630_3	0	Not calculated	Not calculated	Not calculated	Not calculated						FALSE	hypothetical protein PGTG_05206 [Puccinia graminis f. sp. tritici CRL 75-36-700-3] hypothetical protein PGTG_05206 [Puccinia graminis f. sp. tritici CRL 75-36-700-3]	10	266
125	PSTR_Yr9_06275_3	0	Not calculated	Not calculated	Not calculated	Not calculated						FALSE	hypothetical protein PGTG_05206 [Puccinia graminis f. sp. tritici CRL 75-36-700-3] hypothetical protein PGTG_05206 [Puccinia graminis f. sp. tritici CRL 75-36-700-3]	10	266
126	PSTR_K_09803_1	0	Not calculated	Not calculated	Not calculated	Not calculated						FALSE			112
126	PSTR_Yr9_07126_3	0	Not calculated	Not calculated	Not calculated	Not calculated						FALSE			105
130	PSTR_K_11616_4	0.0843	Not calculated	Not calculated	Not calculated	Not calculated						FALSE	hypothetical protein PGTG_17582 [Puccinia graminis f. sp. tritici CRL 75-36-700-3] hypothetical protein PGTG_17582 [Puccinia graminis f. sp. tritici CRL 75-36-700-3]	10	253
130	PSTR_Yr9_08478_4	0.0843	Not calculated	Not calculated	Not calculated	Not calculated						FALSE	hypothetical protein PGTG_17582 [Puccinia graminis f. sp. tritici CRL 75-36-700-3] hypothetical protein PGTG_17582 [Puccinia graminis f. sp. tritici CRL 75-36-700-3]	10	253
133	PSTR_K_12599_2	0	Not calculated	Not calculated	Not calculated	Not calculated						FALSE			131
133	PSTR_Yr9_09126_2	0	Not calculated	Not calculated	Not calculated	Not calculated						FALSE			131
135	PSTR_K_13435_1	0	Not calculated	Not calculated	Not calculated	Not calculated						FALSE	hypothetical protein PGTG_21649 [Puccinia graminis f. sp. tritici CRL 75-36-700-3] hypothetical protein PGTG_21649 [Puccinia graminis f. sp. tritici CRL 75-36-700-3]	10	179
135	PSTR_Yr9_09741_1	0	Not calculated	Not calculated	Not calculated	Not calculated						FALSE	hypothetical protein PGTG_21649 [Puccinia graminis f. sp. tritici CRL 75-36-700-3] hypothetical protein PGTG_21649 [Puccinia graminis f. sp. tritici CRL 75-36-700-3]	10	180
138	PSTR_K_15689_2	0	Not calculated	Not calculated	Not calculated	Not calculated						FALSE	copper/zinc superoxide dismutase [Puccinia graminis f. sp. tritici CRL 75-36-700-3] copper/zinc superoxide dismutase [Puccinia graminis f. sp. tritici CRL 75-36-700-3]	4	200
138	PSTR_Yr9_11531_2	0	Not calculated	Not calculated	Not calculated	Not calculated						FALSE	copper/zinc superoxide dismutase [Puccinia graminis f. sp. tritici CRL 75-36-700-3] copper/zinc superoxide dismutase [Puccinia graminis f. sp. tritici CRL 75-36-700-3]	4	200
139	PSTR_K_15907_3	0	Not calculated	Not calculated	Not calculated	Not calculated						FALSE			110
139	PSTR_Yr9_11677_3	0	Not calculated	Not calculated	Not calculated	Not calculated						FALSE			110
140	PSTR_K_16262_2	0	Not calculated	Not calculated	Not calculated	Not calculated						FALSE			198
140	PSTR_Yr9_11988_2	0	Not calculated	Not calculated	Not calculated	Not calculated						FALSE			198
141	PSTR_K_16461_1	0	Not calculated	Not calculated	Not calculated	Not calculated						FALSE	hypothetical protein PGTG_07354 [Puccinia graminis f. sp. tritici CRL 75-36-700-3] hypothetical protein PGTG_07354 [Puccinia graminis f. sp. tritici CRL 75-36-700-3]	10	153
141	PSTR_Yr9_12109_2	0	Not calculated	Not calculated	Not calculated	Not calculated						FALSE	hypothetical protein PGTG_07354 [Puccinia graminis f. sp. tritici CRL 75-36-700-3] hypothetical protein PGTG_07354 [Puccinia graminis f. sp. tritici CRL 75-36-700-3]	10	153
175	PSTR_31_00039_2	0	-1229.15	-1379.19	-1422.91	-1379.18	300.064	87.4529	6.94861e-66	1.02291e-19	TRUE	FALSE			245
175	PSTR_K_00038_4	0	-1229.15	-1379.19	-1422.91	-1379.18	300.064	87.4529	6.94861e-66	1.02291e-19	TRUE	FALSE			270
175	PSTR_Yr9_00029_4	0.18245	-1229.15	-1379.19	-1422.91	-1379.18	300.064	87.4529	6.94861e-66	1.02291e-19	TRUE	FALSE			283
177	PSTR_31_00193_5	0	-461.712	killed								FALSE			109
177	PSTR_K_00234_5	0	-461.712	killed								FALSE			109
177	PSTR_Yr9_00163_5	0	-461.712	killed								FALSE			109
178	PSTR_31_00196_6	0	killed									FALSE			123
178	PSTR_K_00237_6	0	killed									FALSE			123
178	PSTR_Yr9_00166_6	0	killed									FALSE			123
180	PSTR_31_00301_1	0	killed									FALSE			133
180	PSTR_K_00369_1	0	killed									FALSE			133
180	PSTR_Yr9_00250_1	0	killed									FALSE			133
181	PSTR_31_00428_1	0	-1667.19	-1667.19								FALSE	hypothetical protein PGTG_06618 [Puccinia graminis f. sp. tritici CRL 75-36-700-3] hypothetical protein PGTG_06618 [Puccinia graminis f. sp. tritici CRL 75-36-700-3]	10	397
181	PSTR_K_00564_1	0	-1667.19	-1667.19								FALSE	hypothetical protein PGTG_06618 [Puccinia graminis f. sp. tritici CRL 75-36-700-3] hypothetical protein PGTG_06618 [Puccinia graminis f. sp. tritici CRL 75-36-700-3]	10	397
181	PSTR_Yr9_00360_1	0.13595	-1667.19	-1667.19								FALSE	hypothetical protein PGTG_06618 [Puccinia graminis f. sp. tritici CRL 75-36-700-3] hypothetical protein PGTG_06618 [Puccinia graminis f. sp. tritici CRL 75-36-700-3]	10	397
182	PSTR_31_00472_2	0	killed	killed								FALSE	hypothetical protein PGTG_13447 [Puccinia graminis f. sp. tritici CRL 75-36-700-3] hypothetical protein PGTG_13447 [Puccinia graminis f. sp. tritici CRL 75-36-700-3]	10	249
182	PSTR_K_00609_2	0	killed	killed								FALSE	hypothetical protein PGTG_13447 [Puccinia graminis f. sp. tritici CRL 75-36-700-3] hypothetical protein PGTG_13447 [Puccinia graminis f. sp. tritici CRL 75-36-700-3]	10	249
182	PSTR_Yr9_00391_2	0.1198	killed	killed								FALSE	hypothetical protein PGTG_13447 [Puccinia graminis f. sp. tritici CRL 75-36-700-3] hypothetical protein PGTG_13447 [Puccinia graminis f. sp. tritici CRL 75-36-700-3]	10	249
183	PSTR_31_00475_5	0	killed									FALSE	hypothetical protein PGTG_13456 [Puccinia graminis f. sp. tritici CRL 75-36-700-3] hypothetical protein PGTG_13456 [Puccinia graminis f. sp. tritici CRL 75-36-700-3]	10	233
183	PSTR_K_00612_5	0	killed									FALSE	hypothetical protein PGTG_13456 [Puccinia graminis f. sp. tritici CRL 75-36-700-3] hypothetical protein PGTG_13456 [Puccinia graminis f. sp. tritici CRL 75-36-700-3]	10	233
183	PSTR_Yr9_00394_4	0	killed									FALSE	hypothetical protein PGTG_13456 [Puccinia graminis f. sp. tritici CRL 75-36-700-3] hypothetical protein PGTG_13456 [Puccinia graminis f. sp. tritici CRL 75-36-700-3]	10	233
184	PSTR_31_00535_4	0	killed									FALSE	hypothetical protein PGTG_13414 [Puccinia graminis f. sp. tritici CRL 75-36-700-3] hypothetical protein PGTG_13414 [Puccinia graminis f. sp. tritici CRL 75-36-700-3]	10	194
184	PSTR_K_00670_4	0	killed									FALSE	hypothetical protein PGTG_13414 [Puccinia graminis f. sp. tritici CRL 75-36-700-3] hypothetical protein PGTG_13414 [Puccinia graminis f. sp. tritici CRL 75-36-700-3]	10	194
184	PSTR_Yr9_00441_4	0	killed									FALSE	hypothetical protein PGTG_13414 [Puccinia graminis f. sp. tritici CRL 75-36-700-3] hypothetical protein PGTG_13414 [Puccinia graminis f. sp. tritici CRL 75-36-700-3]	10	194
185	PSTR_31_00535_6	0	killed									FALSE			224
185	PSTR_K_00670_6	0	killed									FALSE			224
185	PSTR_Yr9_00441_6	0	killed									FALSE			224
186	PSTR_31_00565_8	0	killed									FALSE			141
186	PSTR_K_00695_9	0	killed									FALSE			141
186	PSTR_Yr9_00465_8	0	killed									FALSE			141
187	PSTR_31_00595_1	0	killed									FALSE			101
187	PSTR_K_00718_1	0	killed									FALSE			101
187	PSTR_Yr9_00486_1	0	killed									FALSE			101
188	PSTR_31_00596_1	0	-793.183	-793.183	-793.183	-793.183	1e-05	1e-05	0.999995	0.999995	FALSE	FALSE			180
188	PSTR_K_00718_5	0	-793.183	-793.183	-793.183	-793.183	1e-05	1e-05	0.999995	0.999995	FALSE	FALSE			180
188	PSTR_Yr9_00486_5	0.06665	-793.183	-793.183	-793.183	-793.183	1e-05	1e-05	0.999995	0.999995	FALSE	FALSE			180
189	PSTR_31_00664_10	0	-565.047									FALSE			137
189	PSTR_K_00785_10	0	-565.047									FALSE			137
189	PSTR_Yr9_00543_10	0	-565.047									FALSE			137
191	PSTR_31_00737_3	0	-1368.92	-1368.92	-1368.92	-1368.92	0	9.4e-05	1	0.999953	FALSE	FALSE	midasin [Puccinia graminis f. sp. tritici CRL 75-36-700-3]	18	331
191	PSTR_K_00855_2	0	-1368.92	-1368.92	-1368.92	-1368.92	0	9.4e-05	1	0.999953	FALSE	FALSE	midasin [Puccinia graminis f. sp. tritici CRL 75-36-700-3]	18	334
191	PSTR_Yr9_00620_2	0	-1368.92	-1368.92	-1368.92	-1368.92	0	9.4e-05	1	0.999953	FALSE	FALSE	midasin [Puccinia graminis f. sp. tritici CRL 75-36-700-3]	18	334
192	PSTR_31_00747_1	0.3342	-639.146	-639.146	-639.146	-639.146	2e-06	4e-06	0.999999	0.999998	FALSE	FALSE			133
192	PSTR_K_00865_1	0.34185	-639.146	-639.146	-639.146	-639.146	2e-06	4e-06	0.999999	0.999998	FALSE	FALSE			145
192	PSTR_Yr9_00629_1	0.06685	-639.146	-639.146	-639.146	-639.146	2e-06	4e-06	0.999999	0.999998	FALSE	FALSE			133
193	PSTR_31_00788_1	0	killed									FALSE	chitin deacetylase, carbohydrate esterase family 4 protein [Rhodosporidium toruloides NP11]	4	321
193	PSTR_K_00901_1	0	killed									FALSE	chitin deacetylase, carbohydrate esterase family 4 protein [Rhodosporidium toruloides NP11]	4	321
193	PSTR_Yr9_00654_1	0	killed									FALSE	chitin deacetylase, carbohydrate esterase family 4 protein [Rhodosporidium toruloides NP11]	4	321
194	PSTR_31_00827_2	0	killed									FALSE			216
194	PSTR_K_00939_2	0	killed									FALSE			216
194	PSTR_Yr9_00690_2	0	killed									FALSE			216
195	PSTR_31_00863_3	0	-1551.38	killed								FALSE	Hemocyanin A-type, units Ode to Odg [Wallemia ichthyophaga EXF-994]	18	373
195	PSTR_K_00966_3	0	-1551.38	killed								FALSE	Hemocyanin A-type, units Ode to Odg [Wallemia ichthyophaga EXF-994]	18	373
195	PSTR_Yr9_00709_4	0	-1551.38	killed								FALSE	Hemocyanin A-type, units Ode to Odg [Wallemia ichthyophaga EXF-994]	18	373
198	PSTR_31_00913_5	0	killed									FALSE			114
198	PSTR_K_01010_10	0	killed									FALSE			114
198	PSTR_Yr9_00746_10	0	killed									FALSE			114
199	PSTR_31_01026_2	0.2965	-717.38	killed								FALSE	hypothetical protein PGTG_13267 [Puccinia graminis f. sp. tritici CRL 75-36-700-3] hypothetical protein PGTG_13267 [Puccinia graminis f. sp. tritici CRL 75-36-700-3]	10	169
199	PSTR_K_01157_2	0	-717.38	killed								FALSE	hypothetical protein PGTG_13267 [Puccinia graminis f. sp. tritici CRL 75-36-700-3] hypothetical protein PGTG_13267 [Puccinia graminis f. sp. tritici CRL 75-36-700-3]	10	169
199	PSTR_Yr9_00825_2	0	-717.38	killed								FALSE	hypothetical protein PGTG_13267 [Puccinia graminis f. sp. tritici CRL 75-36-700-3] hypothetical protein PGTG_13267 [Puccinia graminis f. sp. tritici CRL 75-36-700-3]	10	169
200	PSTR_31_01029_3	1.20155	-698.425	-695.835	-698.425	-695.835	5.18096	5.18096	0.074984	0.0749839	FALSE	TRUE	hypothetical protein PGTG_13267 [Puccinia graminis f. sp. tritici CRL 75-36-700-3] hypothetical protein PGTG_13267 [Puccinia graminis f. sp. tritici CRL 75-36-700-3]	10	161
200	PSTR_K_01160_2	0.10185	-698.425	-695.835	-698.425	-695.835	5.18096	5.18096	0.074984	0.0749839	FALSE	FALSE	hypothetical protein PGTG_13267 [Puccinia graminis f. sp. tritici CRL 75-36-700-3] hypothetical protein PGTG_13267 [Puccinia graminis f. sp. tritici CRL 75-36-700-3]	10	161
200	PSTR_Yr9_00829_3	0.0997	-698.425	-695.835	-698.425	-695.835	5.18096	5.18096	0.074984	0.0749839	FALSE	FALSE	hypothetical protein PGTG_13267 [Puccinia graminis f. sp. tritici CRL 75-36-700-3] hypothetical protein PGTG_13267 [Puccinia graminis f. sp. tritici CRL 75-36-700-3]	10	161
201	PSTR_31_01082_2	0	-580.874	-556.579	-580.875	-556.579	48.5892	48.5916	2.81188e-11	2.80846e-11	TRUE	FALSE			108
201	PSTR_K_01210_2	0.022	-580.874	-556.579	-580.875	-556.579	48.5892	48.5916	2.81188e-11	2.80846e-11	TRUE	FALSE			108
201	PSTR_Yr9_00877_2	0.9762	-580.874	-556.579	-580.875	-556.579	48.5892	48.5916	2.81188e-11	2.80846e-11	TRUE	FALSE			103
202	PSTR_31_01275_5	0	killed									FALSE			121
202	PSTR_K_01408_5	0	killed									FALSE			121
202	PSTR_Yr9_01033_5	0	killed									FALSE			121
203	PSTR_31_01295_2	0	killed									FALSE	hypothetical protein PGTG_12077 [Puccinia graminis f. sp. tritici CRL 75-36-700-3]	10	384
203	PSTR_K_01424_2	0	killed									FALSE	hypothetical protein PGTG_12077 [Puccinia graminis f. sp. tritici CRL 75-36-700-3]	10	384
203	PSTR_Yr9_01045_2	0	killed									FALSE	hypothetical protein PGTG_12077 [Puccinia graminis f. sp. tritici CRL 75-36-700-3]	10	384
204	PSTR_31_01312_2	0.3761	-1341.42	-1341.42	-1341.42	-1341.42	2e-06	4e-06	0.999999	0.999998	FALSE	FALSE	hypothetical protein PGTG_18574 [Puccinia graminis f. sp. tritici CRL 75-36-700-3] hypothetical protein PGTG_18574 [Puccinia graminis f. sp. tritici CRL 75-36-700-3]	10	311
204	PSTR_K_01441_1	0.1633	-1341.42	-1341.42	-1341.42	-1341.42	2e-06	4e-06	0.999999	0.999998	FALSE	FALSE	hypothetical protein PGTG_18574 [Puccinia graminis f. sp. tritici CRL 75-36-700-3] hypothetical protein PGTG_18574 [Puccinia graminis f. sp. tritici CRL 75-36-700-3]	10	295
204	PSTR_Yr9_01060_1	0.3914	-1341.42	-1341.42	-1341.42	-1341.42	2e-06	4e-06	0.999999	0.999998	FALSE	FALSE	hypothetical protein PGTG_18574 [Puccinia graminis f. sp. tritici CRL 75-36-700-3] hypothetical protein PGTG_18574 [Puccinia graminis f. sp. tritici CRL 75-36-700-3]	10	269
205	PSTR_31_01318_3	0	killed									FALSE	hypothetical protein PGTG_19929 [Puccinia graminis f. sp. tritici CRL 75-36-700-3] hypothetical protein PGTG_19929 [Puccinia graminis f. sp. tritici CRL 75-36-700-3]	10	155
205	PSTR_K_01444_2	0	killed									FALSE	hypothetical protein PGTG_19929 [Puccinia graminis f. sp. tritici CRL 75-36-700-3] hypothetical protein PGTG_19929 [Puccinia graminis f. sp. tritici CRL 75-36-700-3]	10	155
205	PSTR_Yr9_01063_3	0	killed									FALSE	hypothetical protein PGTG_19929 [Puccinia graminis f. sp. tritici CRL 75-36-700-3] hypothetical protein PGTG_19929 [Puccinia graminis f. sp. tritici CRL 75-36-700-3]	10	155
207	PSTR_31_01318_8	0	killed									FALSE			139
207	PSTR_K_01444_7	0	killed									FALSE			139
207	PSTR_Yr9_01063_8	0	killed									FALSE			139
208	PSTR_31_01333_2	0	-1351.36									FALSE	GDSL family lipase [Rhizoctonia solani AG-1 IB]	9	319
208	PSTR_K_01457_2	0	-1351.36									FALSE	GDSL family lipase [Rhizoctonia solani AG-1 IB]	9	171
208	PSTR_Yr9_01075_2	0	-1351.36									FALSE	GDSL family lipase [Rhizoctonia solani AG-1 IB]	9	319
209	PSTR_31_01394_1	0	killed									FALSE			150
209	PSTR_K_01536_1	0	killed									FALSE			150
209	PSTR_Yr9_01135_1	0	killed									FALSE			150
210	PSTR_31_01424_2	0	killed									FALSE			231
210	PSTR_K_01572_2	0	killed									FALSE			231
210	PSTR_Yr9_01163_2	0	killed									FALSE			231
211	PSTR_31_01425_1	0	killed									FALSE			113
211	PSTR_K_01573_1	0	killed									FALSE			113
211	PSTR_Yr9_01164_1	0	killed									FALSE			113
212	PSTR_31_01428_2	0	killed									FALSE			203
212	PSTR_K_01573_9	0	killed									FALSE			203
212	PSTR_Yr9_01164_9	0	killed									FALSE			203
213	PSTR_31_01432_2	0	killed									FALSE	secreted protein [Melampsora larici-populina 98AG31]	12	205
213	PSTR_K_01577_2	0	killed									FALSE	secreted protein [Melampsora larici-populina 98AG31]	12	205
213	PSTR_Yr9_01168_3	0	killed									FALSE	secreted protein [Melampsora larici-populina 98AG31]	12	205
214	PSTR_31_01466_2	0	killed									FALSE			195
214	PSTR_K_01608_2	0	killed									FALSE			195
214	PSTR_Yr9_01189_1	0	killed									FALSE			195
215	PSTR_31_01558_1	0	killed									FALSE			122
215	PSTR_K_01682_1	0	killed									FALSE			122
215	PSTR_Yr9_01250_1	0.8242	killed									FALSE			122
216	PSTR_31_01561_1	0	killed									FALSE			110
216	PSTR_K_01685_1	0	killed									FALSE			110
216	PSTR_Yr9_01253_1	0	killed									FALSE			110
217	PSTR_31_01815_2	0	killed									FALSE			131
217	PSTR_K_01947_1	0	killed									FALSE			131
217	PSTR_Yr9_01488_2	0	killed									FALSE			131
220	PSTR_31_01955_1	0	killed									FALSE			176
220	PSTR_K_02075_1	0	killed									FALSE			176
220	PSTR_Yr9_01595_1	0	killed									FALSE			176
221	PSTR_31_02219_3	0	killed									FALSE			173
221	PSTR_K_02347_3	0	killed									FALSE			173
221	PSTR_Yr9_01815_3	0	killed									FALSE			173
222	PSTR_31_02225_7	0	killed									FALSE	family 4 carbohydrate esterase [Melampsora larici-populina 98AG31]	8	227
222	PSTR_K_02354_7	0	killed									FALSE	family 4 carbohydrate esterase [Melampsora larici-populina 98AG31]	8	227
222	PSTR_Yr9_01821_8	0	killed									FALSE	family 4 carbohydrate esterase [Melampsora larici-populina 98AG31]	8	227
224	PSTR_31_02317_2	0	killed									FALSE			131
224	PSTR_K_02437_2	0	killed									FALSE			131
224	PSTR_Yr9_01889_2	0	killed									FALSE			131
225	PSTR_31_02496_3	0	-1084.67									FALSE	secreted protein [Melampsora larici-populina 98AG31]	12	263
225	PSTR_K_02688_2	0	-1084.67									FALSE	secreted protein [Melampsora larici-populina 98AG31]	12	263
225	PSTR_Yr9_02038_2	0	-1084.67									FALSE	secreted protein [Melampsora larici-populina 98AG31]	12	263
226	PSTR_31_02501_1	0	killed									FALSE			129
226	PSTR_K_02693_1	0	killed									FALSE			129
226	PSTR_Yr9_02042_1	0	killed									FALSE			129
227	PSTR_31_02549_1	0	killed									FALSE			115
227	PSTR_K_02735_1	0	killed									FALSE			115
227	PSTR_Yr9_02084_1	0	killed									FALSE			115
229	PSTR_31_02584_5	0	killed									FALSE			190
229	PSTR_K_02770_5	0	killed									FALSE			190
229	PSTR_Yr9_02115_5	0	killed									FALSE			190
230	PSTR_31_02596_5	0	-1422.37	killed								FALSE	hypothetical protein PGTG_08298 [Puccinia graminis f. sp. tritici CRL 75-36-700-3] hypothetical protein PGTG_08298 [Puccinia graminis f. sp. tritici CRL 75-36-700-3]	10	347
230	PSTR_K_02781_5	0	-1422.37	killed								FALSE	hypothetical protein PGTG_08298 [Puccinia graminis f. sp. tritici CRL 75-36-700-3] hypothetical protein PGTG_08298 [Puccinia graminis f. sp. tritici CRL 75-36-700-3]	10	347
230	PSTR_Yr9_02127_5	0	-1422.37	killed								FALSE	hypothetical protein PGTG_08298 [Puccinia graminis f. sp. tritici CRL 75-36-700-3] hypothetical protein PGTG_08298 [Puccinia graminis f. sp. tritici CRL 75-36-700-3]	10	347
231	PSTR_31_02633_2	0	killed									FALSE			126
231	PSTR_K_02814_2	0	killed									FALSE			126
231	PSTR_Yr9_02160_2	0	killed									FALSE			126
232	PSTR_31_02636_7	0	killed									FALSE			106
232	PSTR_K_02817_8	0	killed									FALSE			106
232	PSTR_Yr9_02163_7	0	killed									FALSE			106
233	PSTR_31_02652_2	0	-739.951	-739.951	-739.951	-739.951	0.00011	6e-06	0.999945	0.999997	FALSE	FALSE	secreted protein [Melampsora larici-populina 98AG31]	12	178
233	PSTR_K_02831_2	0	-739.951	-739.951	-739.951	-739.951	0.00011	6e-06	0.999945	0.999997	FALSE	FALSE	secreted protein [Melampsora larici-populina 98AG31]	12	178
233	PSTR_Yr9_02177_2	0	-739.951	-739.951	-739.951	-739.951	0.00011	6e-06	0.999945	0.999997	FALSE	FALSE	secreted protein [Melampsora larici-populina 98AG31]	12	178
234	PSTR_31_02661_1	0.0627	killed									FALSE			278
234	PSTR_K_02836_1	0.0627	killed									FALSE			278
234	PSTR_Yr9_02181_1	1.1254	killed									TRUE			267
235	PSTR_31_02662_1	0.4933	-824.593	-824.593	-824.593	-824.593	2e-06	2e-06	0.999999	0.999999	FALSE	FALSE	secreted protein [Puccinia striiformis f. sp. tritici]	12	189
235	PSTR_K_02837_1	0.13785	-824.593	-824.593	-824.593	-824.593	2e-06	2e-06	0.999999	0.999999	FALSE	FALSE	secreted protein [Puccinia striiformis f. sp. tritici]	12	189
235	PSTR_Yr9_02182_1	0.55625	-824.593	-824.593	-824.593	-824.593	2e-06	2e-06	0.999999	0.999999	FALSE	FALSE	secreted protein [Puccinia striiformis f. sp. tritici]	12	189
236	PSTR_31_02664_1	0	killed									FALSE	hypothetical protein PGTG_10899 [Puccinia graminis f. sp. tritici CRL 75-36-700-3] hypothetical protein PGTG_10899 [Puccinia graminis f. sp. tritici CRL 75-36-700-3]	10	207
236	PSTR_K_02839_1	0	killed									FALSE	hypothetical protein PGTG_10899 [Puccinia graminis f. sp. tritici CRL 75-36-700-3] hypothetical protein PGTG_10899 [Puccinia graminis f. sp. tritici CRL 75-36-700-3]	10	207
236	PSTR_Yr9_02184_1	0	killed									FALSE	hypothetical protein PGTG_10899 [Puccinia graminis f. sp. tritici CRL 75-36-700-3] hypothetical protein PGTG_10899 [Puccinia graminis f. sp. tritici CRL 75-36-700-3]	10	202
237	PSTR_31_02665_2	0.39195	-2015.83	-2015.07	-2015.85	-2015.07	1.53189	1.56321	0.464895	0.457671	FALSE	FALSE	hypothetical protein PGTG_22416 [Puccinia graminis f. sp. tritici CRL 75-36-700-3] hypothetical protein PGTG_22416 [Puccinia graminis f. sp. tritici CRL 75-36-700-3]	10	458
237	PSTR_K_02840_2	0.4175	-2015.83	-2015.07	-2015.85	-2015.07	1.53189	1.56321	0.464895	0.457671	FALSE	FALSE	hypothetical protein PGTG_22416 [Puccinia graminis f. sp. tritici CRL 75-36-700-3] hypothetical protein PGTG_22416 [Puccinia graminis f. sp. tritici CRL 75-36-700-3]	10	458
237	PSTR_Yr9_02185_2	0.42965	-2015.83	-2015.07	-2015.85	-2015.07	1.53189	1.56321	0.464895	0.457671	FALSE	FALSE	hypothetical protein PGTG_22416 [Puccinia graminis f. sp. tritici CRL 75-36-700-3] hypothetical protein PGTG_22416 [Puccinia graminis f. sp. tritici CRL 75-36-700-3]	10	458
239	PSTR_31_02749_3	0	killed									FALSE			126
239	PSTR_K_02920_3	0	killed									FALSE			126
239	PSTR_Yr9_02250_3	0	killed									FALSE			126
241	PSTR_31_03188_1	0	-563.457	-563.457	-563.457	-563.457	2e-06	2e-06	0.999999	0.999999	FALSE	FALSE			133
241	PSTR_K_03534_1	0.2371	-563.457	-563.457	-563.457	-563.457	2e-06	2e-06	0.999999	0.999999	FALSE	FALSE			112
241	PSTR_Yr9_02562_1	0	-563.457	-563.457	-563.457	-563.457	2e-06	2e-06	0.999999	0.999999	FALSE	FALSE			133
242	PSTR_31_03190_3	0	killed									FALSE	hypothetical protein PGTG_16303 [Puccinia graminis f. sp. tritici CRL 75-36-700-3] hypothetical protein PGTG_16303 [Puccinia graminis f. sp. tritici CRL 75-36-700-3]	10	208
242	PSTR_K_03536_3	0	killed									FALSE	hypothetical protein PGTG_16303 [Puccinia graminis f. sp. tritici CRL 75-36-700-3] hypothetical protein PGTG_16303 [Puccinia graminis f. sp. tritici CRL 75-36-700-3]	10	208
242	PSTR_Yr9_02564_3	0	killed									FALSE	hypothetical protein PGTG_16303 [Puccinia graminis f. sp. tritici CRL 75-36-700-3] hypothetical protein PGTG_16303 [Puccinia graminis f. sp. tritici CRL 75-36-700-3]	10	208
246	PSTR_31_03348_3	0	killed									FALSE			111
246	PSTR_K_03693_3	0	killed									FALSE			111
246	PSTR_Yr9_02687_3	0	killed									FALSE			111
247	PSTR_31_03439_1	0	killed									FALSE			176
247	PSTR_K_03829_1	0	killed									FALSE			176
247	PSTR_Yr9_02778_1	0	killed									FALSE			176
248	PSTR_31_03522_1	0	-760.514	killed								FALSE			186
248	PSTR_K_03922_1	0	-760.514	killed								FALSE			186
248	PSTR_Yr9_02826_1	0	-760.514	killed								FALSE			186
251	PSTR_31_03795_1	0	killed									FALSE	ubiquitin-conjugating enzyme E2 J2 [Puccinia graminis f. sp. tritici CRL 75-36-700-3] ubiquitin-conjugating enzyme E2 J2 [Puccinia graminis f. sp. tritici CRL 75-36-700-3]	2	164
251	PSTR_K_04197_1	0	killed									FALSE	ubiquitin-conjugating enzyme E2 J2 [Puccinia graminis f. sp. tritici CRL 75-36-700-3] ubiquitin-conjugating enzyme E2 J2 [Puccinia graminis f. sp. tritici CRL 75-36-700-3]	2	164
251	PSTR_Yr9_03052_1	0	killed									FALSE	ubiquitin-conjugating enzyme E2 J2 [Puccinia graminis f. sp. tritici CRL 75-36-700-3] ubiquitin-conjugating enzyme E2 J2 [Puccinia graminis f. sp. tritici CRL 75-36-700-3]	2	164
254	PSTR_31_03975_4	0	killed									FALSE			213
254	PSTR_K_04363_4	0	killed									FALSE			213
254	PSTR_Yr9_03192_6	0	killed									FALSE			213
255	PSTR_31_03999_3	0	killed									FALSE			198
255	PSTR_K_04384_2	0	killed									FALSE			198
255	PSTR_Yr9_03212_2	0.3493	killed									FALSE			198
256	PSTR_31_03999_5	0	killed									FALSE	TPR domain containing protein [Rhodosporidium toruloides NP11]	21	465
256	PSTR_K_04384_4	0	killed									FALSE	TPR domain containing protein [Rhodosporidium toruloides NP11]	21	465
256	PSTR_Yr9_03212_3	0	killed									FALSE	TPR domain containing protein [Rhodosporidium toruloides NP11]	21	465
257	PSTR_31_04032_1	0	-1667.72	killed								FALSE	unknown [Populus trichocarpa x Populus deltoides]	20	392
257	PSTR_K_04416_1	0	-1667.72	killed								FALSE	unknown [Populus trichocarpa x Populus deltoides]	20	392
257	PSTR_Yr9_03237_1	0.2635	-1667.72	killed								FALSE	unknown [Populus trichocarpa x Populus deltoides]	20	392
260	PSTR_31_04165_2	0	killed									FALSE			138
260	PSTR_K_04584_2	0	killed									FALSE			138
260	PSTR_Yr9_03335_2	0	killed									FALSE			138
261	PSTR_31_04184_4	0	killed									FALSE			201
261	PSTR_K_04593_4	0	killed									FALSE			201
261	PSTR_Yr9_03343_4	0	killed									FALSE			201
263	PSTR_31_04396_2	0	killed									FALSE	hypothetical protein PGTG_14327 [Puccinia graminis f. sp. tritici CRL 75-36-700-3] hypothetical protein PGTG_14327 [Puccinia graminis f. sp. tritici CRL 75-36-700-3]	10	225
263	PSTR_K_04852_2	0	killed									FALSE	hypothetical protein PGTG_14327 [Puccinia graminis f. sp. tritici CRL 75-36-700-3] hypothetical protein PGTG_14327 [Puccinia graminis f. sp. tritici CRL 75-36-700-3]	10	225
263	PSTR_Yr9_03530_2	0	killed									FALSE	hypothetical protein PGTG_14327 [Puccinia graminis f. sp. tritici CRL 75-36-700-3] hypothetical protein PGTG_14327 [Puccinia graminis f. sp. tritici CRL 75-36-700-3]	10	225
265	PSTR_31_04476_1	0	killed									FALSE	hypothetical protein PGTG_16263 [Puccinia graminis f. sp. tritici CRL 75-36-700-3] hypothetical protein PGTG_16263 [Puccinia graminis f. sp. tritici CRL 75-36-700-3]	10	250
265	PSTR_K_04948_1	0	killed									FALSE	hypothetical protein PGTG_16263 [Puccinia graminis f. sp. tritici CRL 75-36-700-3] hypothetical protein PGTG_16263 [Puccinia graminis f. sp. tritici CRL 75-36-700-3]	10	250
265	PSTR_Yr9_03606_1	0	killed									FALSE	hypothetical protein PGTG_16263 [Puccinia graminis f. sp. tritici CRL 75-36-700-3] hypothetical protein PGTG_16263 [Puccinia graminis f. sp. tritici CRL 75-36-700-3]	10	250
266	PSTR_31_04486_2	0	killed									FALSE			109
266	PSTR_K_04955_2	0	killed									FALSE			109
266	PSTR_Yr9_03615_2	0.2974	killed									FALSE			109
267	PSTR_31_04663_2	0	killed									FALSE			209
267	PSTR_K_05114_2	0	killed									FALSE			209
267	PSTR_Yr9_03731_2	0	killed									FALSE			209
268	PSTR_31_04687_5	0	killed									FALSE			123
268	PSTR_K_05136_5	0	killed									FALSE			123
268	PSTR_Yr9_03755_2	0	killed									FALSE			123
270	PSTR_31_04983_1	0	killed									FALSE	hypothetical protein PGTG_20457 [Puccinia graminis f. sp. tritici CRL 75-36-700-3] hypothetical protein PGTG_20457 [Puccinia graminis f. sp. tritici CRL 75-36-700-3]	10	349
270	PSTR_K_05439_1	0	killed									FALSE	hypothetical protein PGTG_20457 [Puccinia graminis f. sp. tritici CRL 75-36-700-3] hypothetical protein PGTG_20457 [Puccinia graminis f. sp. tritici CRL 75-36-700-3]	10	349
270	PSTR_Yr9_03986_1	0.2177	killed									FALSE	hypothetical protein PGTG_16201 [Puccinia graminis f. sp. tritici CRL 75-36-700-3] hypothetical protein PGTG_16201 [Puccinia graminis f. sp. tritici CRL 75-36-700-3]	10	382
271	PSTR_31_05070_2	0	killed									FALSE	hypothetical protein PGTG_14079 [Puccinia graminis f. sp. tritici CRL 75-36-700-3] hypothetical protein PGTG_14079 [Puccinia graminis f. sp. tritici CRL 75-36-700-3]	10	151
271	PSTR_K_05490_2	0	killed									FALSE	hypothetical protein PGTG_14079 [Puccinia graminis f. sp. tritici CRL 75-36-700-3] hypothetical protein PGTG_14079 [Puccinia graminis f. sp. tritici CRL 75-36-700-3]	10	151
271	PSTR_Yr9_04036_2	0.46	killed									FALSE			115
272	PSTR_31_05071_1	0	-545.671	-545.671	killed							FALSE			124
272	PSTR_K_05491_1	0	-545.671	-545.671	killed							FALSE			124
272	PSTR_Yr9_04036_3	0.3092	-545.671	-545.671	killed							FALSE			125
275	PSTR_31_05236_1	0	killed									FALSE			113
275	PSTR_K_05680_1	0	killed									FALSE			113
275	PSTR_Yr9_04190_1	0.0647	killed									FALSE			113
276	PSTR_31_05336_2	0	killed									FALSE			138
276	PSTR_K_05799_2	0	killed									FALSE			138
276	PSTR_Yr9_04256_2	0	killed									FALSE			138
277	PSTR_31_05337_3	0	killed									FALSE			143
277	PSTR_K_05800_3	0	killed									FALSE			143
277	PSTR_Yr9_04257_2	0	killed									FALSE			143
278	PSTR_31_05474_1	0.1466	-559.312	killed								FALSE			129
278	PSTR_K_05943_1	0.80715	-559.312	killed								FALSE			129
278	PSTR_Yr9_04371_1	0	-559.312	killed								FALSE			129
279	PSTR_31_05499_1	0	killed									FALSE	copper/zinc superoxide dismutase [Puccinia graminis f. sp. tritici CRL 75-36-700-3] copper/zinc superoxide dismutase [Puccinia graminis f. sp. tritici CRL 75-36-700-3]	4	183
279	PSTR_K_05956_2	0	killed									FALSE	copper/zinc superoxide dismutase [Puccinia graminis f. sp. tritici CRL 75-36-700-3] copper/zinc superoxide dismutase [Puccinia graminis f. sp. tritici CRL 75-36-700-3]	4	183
279	PSTR_Yr9_04382_2	0	killed									FALSE	copper/zinc superoxide dismutase [Puccinia graminis f. sp. tritici CRL 75-36-700-3] copper/zinc superoxide dismutase [Puccinia graminis f. sp. tritici CRL 75-36-700-3]	4	183
280	PSTR_31_05500_1	0	killed									FALSE	hypothetical protein PGTG_05677 [Puccinia graminis f. sp. tritici CRL 75-36-700-3] hypothetical protein PGTG_05677 [Puccinia graminis f. sp. tritici CRL 75-36-700-3]	10	228
280	PSTR_K_05956_5	0	killed									FALSE	hypothetical protein PGTG_05677 [Puccinia graminis f. sp. tritici CRL 75-36-700-3] hypothetical protein PGTG_05677 [Puccinia graminis f. sp. tritici CRL 75-36-700-3]	10	228
280	PSTR_Yr9_04382_5	0.4723	killed									FALSE			195
281	PSTR_31_05538_4	0	killed									FALSE			101
281	PSTR_K_05987_4	0	killed									FALSE			101
281	PSTR_Yr9_04409_4	0	killed									FALSE			101
282	PSTR_31_05573_1	0	killed									FALSE	hypothetical protein PGTG_07354 [Puccinia graminis f. sp. tritici CRL 75-36-700-3] hypothetical protein PGTG_07354 [Puccinia graminis f. sp. tritici CRL 75-36-700-3]	10	151
282	PSTR_K_06019_1	0	killed									FALSE	hypothetical protein PGTG_07354 [Puccinia graminis f. sp. tritici CRL 75-36-700-3] hypothetical protein PGTG_07354 [Puccinia graminis f. sp. tritici CRL 75-36-700-3]	10	151
282	PSTR_Yr9_04435_1	0	killed									FALSE	hypothetical protein PGTG_07354 [Puccinia graminis f. sp. tritici CRL 75-36-700-3] hypothetical protein PGTG_07354 [Puccinia graminis f. sp. tritici CRL 75-36-700-3]	10	151
283	PSTR_31_05707_2	0	killed									FALSE			111
283	PSTR_K_06152_3	0	killed									FALSE			111
283	PSTR_Yr9_04562_3	0	killed									FALSE			111
284	PSTR_31_05751_1	0	killed									FALSE			169
284	PSTR_K_06207_1	0	killed									FALSE			169
284	PSTR_Yr9_04602_1	0	killed									FALSE			169
285	PSTR_31_05874_1	0	killed									FALSE			101
285	PSTR_K_06375_2	0	killed									FALSE			101
285	PSTR_Yr9_04697_1	0	killed									FALSE			101
287	PSTR_31_05993_2	0	killed									FALSE			162
287	PSTR_K_06547_2	0	killed									FALSE			162
287	PSTR_Yr9_04793_2	0	killed									FALSE			162
288	PSTR_31_05997_1	0	killed									FALSE			139
288	PSTR_K_06551_1	0	killed									FALSE			139
288	PSTR_Yr9_04797_1	0	killed									FALSE			139
289	PSTR_31_06028_1	0	killed									FALSE	hypothetical protein PGTG_05269 [Puccinia graminis f. sp. tritici CRL 75-36-700-3] hypothetical protein PGTG_05269 [Puccinia graminis f. sp. tritici CRL 75-36-700-3]	10	166
289	PSTR_K_06581_1	0	killed									FALSE	hypothetical protein PGTG_05269 [Puccinia graminis f. sp. tritici CRL 75-36-700-3] hypothetical protein PGTG_05269 [Puccinia graminis f. sp. tritici CRL 75-36-700-3]	10	166
289	PSTR_Yr9_04826_1	0	killed									FALSE	hypothetical protein PGTG_05269 [Puccinia graminis f. sp. tritici CRL 75-36-700-3] hypothetical protein PGTG_05269 [Puccinia graminis f. sp. tritici CRL 75-36-700-3]	10	166
290	PSTR_31_06035_10	0	-937.282	-937.282	killed							FALSE			229
290	PSTR_K_06588_10	0	-937.282	-937.282	killed							FALSE			229
290	PSTR_Yr9_04830_11	0	-937.282	-937.282	killed							FALSE			229
292	PSTR_31_06094_1	0	killed									FALSE			116
292	PSTR_K_06638_1	0	killed									FALSE			116
292	PSTR_Yr9_04868_2	0.3517	killed									FALSE			116
293	PSTR_31_06097_2	0	killed									FALSE			196
293	PSTR_K_06641_2	0	killed									FALSE			196
293	PSTR_Yr9_04871_2	0	killed									FALSE			196
294	PSTR_31_06127_2	0	killed									FALSE			210
294	PSTR_K_06685_2	0	killed									FALSE			210
294	PSTR_Yr9_04901_2	0	killed									FALSE			210
296	PSTR_31_06188_2	0	killed									FALSE			132
296	PSTR_K_06748_3	0	killed									FALSE			132
296	PSTR_Yr9_04959_2	0	killed									FALSE			132
297	PSTR_31_06422_1	0	killed									FALSE			145
297	PSTR_K_06990_1	0	killed									FALSE			145
297	PSTR_Yr9_05164_1	0	killed									FALSE			145
298	PSTR_31_06492_3	0.5319	-1109.28	-1109.28	-1109.28	-1109.28	0	2e-06	1	0.999999	FALSE	FALSE	hypothetical protein PGTG_08253 [Puccinia graminis f. sp. tritici CRL 75-36-700-3] hypothetical protein PGTG_08253 [Puccinia graminis f. sp. tritici CRL 75-36-700-3]	10	262
298	PSTR_K_07055_3	0.45605	-1109.28	-1109.28	-1109.28	-1109.28	0	2e-06	1	0.999999	FALSE	FALSE	hypothetical protein PGTG_08253 [Puccinia graminis f. sp. tritici CRL 75-36-700-3] hypothetical protein PGTG_08253 [Puccinia graminis f. sp. tritici CRL 75-36-700-3]	10	249
298	PSTR_Yr9_05221_5	0.37975	-1109.28	-1109.28	-1109.28	-1109.28	0	2e-06	1	0.999999	FALSE	FALSE	hypothetical protein PGTG_08253 [Puccinia graminis f. sp. tritici CRL 75-36-700-3] hypothetical protein PGTG_08253 [Puccinia graminis f. sp. tritici CRL 75-36-700-3]	10	249
299	PSTR_31_06578_5	0	-720.01	killed								FALSE	secreted protein [Melampsora larici-populina 98AG31]	12	162
299	PSTR_K_07154_5	0	-720.01	killed								FALSE	secreted protein [Melampsora larici-populina 98AG31]	12	170
299	PSTR_Yr9_05277_5	0	-720.01	killed								FALSE	secreted protein [Melampsora larici-populina 98AG31]	12	170
300	PSTR_31_06581_1	0	killed									FALSE	putative f5 8 type c domain protein [Neofusicoccum parvum UCRNP2]	21	571
300	PSTR_K_07157_1	0	killed									FALSE	putative f5 8 type c domain protein [Neofusicoccum parvum UCRNP2]	21	571
300	PSTR_Yr9_05280_1	0	killed									FALSE	putative f5 8 type c domain protein [Neofusicoccum parvum UCRNP2]	21	571
301	PSTR_31_06625_4	0	-982.382	-982.382	-982.382	-982.382	2e-06	2e-06	0.999999	0.999999	FALSE	FALSE	hypothetical protein PGTG_13219 [Puccinia graminis f. sp. tritici CRL 75-36-700-3] hypothetical protein PGTG_13219 [Puccinia graminis f. sp. tritici CRL 75-36-700-3]	10	234
301	PSTR_K_07197_4	0	-982.382	-982.382	-982.382	-982.382	2e-06	2e-06	0.999999	0.999999	FALSE	FALSE	hypothetical protein PGTG_13219 [Puccinia graminis f. sp. tritici CRL 75-36-700-3] hypothetical protein PGTG_13219 [Puccinia graminis f. sp. tritici CRL 75-36-700-3]	10	221
301	PSTR_Yr9_05315_4	0.3271	-982.382	-982.382	-982.382	-982.382	2e-06	2e-06	0.999999	0.999999	FALSE	FALSE	hypothetical protein PGTG_13219 [Puccinia graminis f. sp. tritici CRL 75-36-700-3] hypothetical protein PGTG_13219 [Puccinia graminis f. sp. tritici CRL 75-36-700-3]	10	234
302	PSTR_31_06662_1	0	-1726.28	killed								FALSE			417
302	PSTR_K_07232_1	0	-1726.28	killed								FALSE			417
302	PSTR_Yr9_05345_1	0	-1726.28	killed								FALSE			417
303	PSTR_31_06674_3	0.5562	-735.065	-709.933	-735.071	-709.932	50.2632	50.2762	1.21753e-11	1.20967e-11	TRUE	FALSE			122
303	PSTR_K_07248_3	0	-735.065	-709.933	-735.071	-709.932	50.2632	50.2762	1.21753e-11	1.20967e-11	TRUE	FALSE			147
303	PSTR_Yr9_05355_3	0	-735.065	-709.933	-735.071	-709.932	50.2632	50.2762	1.21753e-11	1.20967e-11	TRUE	FALSE			147
304	PSTR_31_06801_2	0.21185	-1036.66	-1036.66	-1036.66	-1036.66	0	2e-06	1	0.999999	FALSE	FALSE	hypothetical protein PGTG_03101 [Puccinia graminis f. sp. tritici CRL 75-36-700-3] hypothetical protein PGTG_03101 [Puccinia graminis f. sp. tritici CRL 75-36-700-3]	10	242
304	PSTR_K_07395_2	0.2509	-1036.66	-1036.66	-1036.66	-1036.66	0	2e-06	1	0.999999	FALSE	FALSE	hypothetical protein PGTG_15771 [Puccinia graminis f. sp. tritici CRL 75-36-700-3]	10	242
304	PSTR_Yr9_05443_2	0.26305	-1036.66	-1036.66	-1036.66	-1036.66	0	2e-06	1	0.999999	FALSE	FALSE	hypothetical protein PGTG_03101 [Puccinia graminis f. sp. tritici CRL 75-36-700-3] hypothetical protein PGTG_03101 [Puccinia graminis f. sp. tritici CRL 75-36-700-3]	10	242
305	PSTR_31_06805_1	0	-990.723	-990.723	-990.723	killed	0		1	1	FALSE	FALSE	hypothetical protein PGTG_03101 [Puccinia graminis f. sp. tritici CRL 75-36-700-3] hypothetical protein PGTG_03101 [Puccinia graminis f. sp. tritici CRL 75-36-700-3]	10	242
305	PSTR_K_07399_1	0	-990.723	-990.723	-990.723	killed	0		1	1	FALSE	FALSE	hypothetical protein PGTG_03101 [Puccinia graminis f. sp. tritici CRL 75-36-700-3] hypothetical protein PGTG_03101 [Puccinia graminis f. sp. tritici CRL 75-36-700-3]	10	228
305	PSTR_Yr9_05447_1	0	-990.723	-990.723	-990.723	killed	0		1	1	FALSE	FALSE	hypothetical protein PGTG_03101 [Puccinia graminis f. sp. tritici CRL 75-36-700-3] hypothetical protein PGTG_03101 [Puccinia graminis f. sp. tritici CRL 75-36-700-3]	10	228
306	PSTR_31_06839_1	0	killed									FALSE			134
306	PSTR_K_07435_1	0	killed									FALSE			134
306	PSTR_Yr9_05480_1	0	killed									FALSE			134
307	PSTR_31_06889_1	0	killed									FALSE			111
307	PSTR_K_07481_1	0	killed									FALSE			111
307	PSTR_Yr9_05521_1	0	killed									FALSE			111
308	PSTR_31_06889_2	0	killed									FALSE			103
308	PSTR_K_07481_2	0	killed									FALSE			103
308	PSTR_Yr9_05521_2	0	killed									FALSE			103
309	PSTR_31_06922_4	0	-1746.21	killed								FALSE	acid protease [Trametes versicolor FP-101664 SS1]	12	422
309	PSTR_K_07516_9	0	-1746.21	killed								FALSE	acid protease [Trametes versicolor FP-101664 SS1]	12	422
309	PSTR_Yr9_05551_11	0	-1746.21	killed								FALSE	acid protease [Trametes versicolor FP-101664 SS1]	12	422
310	PSTR_31_06948_4	0.9289	-1327.25	-1309.91	-1327.29	-1309.91	34.6766	34.7625	2.95168e-08	2.82767e-08	TRUE	FALSE			252
310	PSTR_K_07556_4	0.88155	-1327.25	-1309.91	-1327.29	-1309.91	34.6766	34.7625	2.95168e-08	2.82767e-08	TRUE	FALSE			252
310	PSTR_Yr9_05564_4	0.90665	-1327.25	-1309.91	-1327.29	-1309.91	34.6766	34.7625	2.95168e-08	2.82767e-08	TRUE	FALSE			285
311	PSTR_31_06959_5	0.06325	-873.701	killed								FALSE	chorismate mutase [Serratia marcescens] chorismate mutase [Serratia marcescens VGH107]	1	200
311	PSTR_K_07562_5	0	-873.701	killed								FALSE	chorismate mutase [Serratia marcescens] chorismate mutase [Serratia marcescens VGH107]	1	200
311	PSTR_Yr9_05570_5	0	-873.701	killed								FALSE	chorismate mutase [Serratia marcescens] chorismate mutase [Serratia marcescens VGH107]	1	200
312	PSTR_31_06971_2	0	killed									FALSE			219
312	PSTR_K_07572_2	0	killed									FALSE			219
312	PSTR_Yr9_05578_3	0.3901	killed									FALSE			219
313	PSTR_31_06975_2	0	-688.492	killed								FALSE	hypothetical protein PGTG_18814 [Puccinia graminis f. sp. tritici CRL 75-36-700-3] hypothetical protein PGTG_18814 [Puccinia graminis f. sp. tritici CRL 75-36-700-3]	10	167
313	PSTR_K_07587_2	0	-688.492	killed								FALSE	hypothetical protein PGTG_18814 [Puccinia graminis f. sp. tritici CRL 75-36-700-3] hypothetical protein PGTG_18814 [Puccinia graminis f. sp. tritici CRL 75-36-700-3]	10	167
313	PSTR_Yr9_05580_1	0	-688.492	killed								FALSE	hypothetical protein PGTG_18814 [Puccinia graminis f. sp. tritici CRL 75-36-700-3] hypothetical protein PGTG_18814 [Puccinia graminis f. sp. tritici CRL 75-36-700-3]	10	167
314	PSTR_31_06976_3	0	-965.353	killed								FALSE			234
314	PSTR_K_07588_3	0	-965.353	killed								FALSE			234
314	PSTR_Yr9_05581_3	0	-965.353	killed								FALSE			234
316	PSTR_31_06985_1	0	killed									FALSE			111
316	PSTR_K_07596_3	0	killed									FALSE			111
316	PSTR_Yr9_05591_1	0	killed									FALSE			111
317	PSTR_31_07036_2	0	killed									FALSE			117
317	PSTR_K_07639_2	0	killed									FALSE			117
317	PSTR_Yr9_05629_2	0	killed									FALSE			117
318	PSTR_31_07036_4	0	-464.53	killed								FALSE			114
318	PSTR_K_07639_4	0	-464.53	killed								FALSE			114
318	PSTR_Yr9_05629_4	0	-464.53	killed								FALSE			114
319	PSTR_31_07036_6	0	killed									FALSE	hypothetical protein PGTG_09033 [Puccinia graminis f. sp. tritici CRL 75-36-700-3] hypothetical protein PGTG_09033 [Puccinia graminis f. sp. tritici CRL 75-36-700-3]	10	158
319	PSTR_K_07639_6	0	killed									FALSE	hypothetical protein PGTG_09033 [Puccinia graminis f. sp. tritici CRL 75-36-700-3] hypothetical protein PGTG_09033 [Puccinia graminis f. sp. tritici CRL 75-36-700-3]	10	158
319	PSTR_Yr9_05629_6	0	killed									FALSE	hypothetical protein PGTG_09033 [Puccinia graminis f. sp. tritici CRL 75-36-700-3] hypothetical protein PGTG_09033 [Puccinia graminis f. sp. tritici CRL 75-36-700-3]	10	158
321	PSTR_31_07125_1	0	killed									FALSE			104
321	PSTR_K_07723_1	0	killed									FALSE			104
321	PSTR_Yr9_05709_2	0	killed									FALSE			104
323	PSTR_31_07444_2	0	killed									FALSE	hypothetical protein PGTG_17368 [Puccinia graminis f. sp. tritici CRL 75-36-700-3] hypothetical protein PGTG_17368 [Puccinia graminis f. sp. tritici CRL 75-36-700-3]	10	256
323	PSTR_K_08207_2	0	killed									FALSE	hypothetical protein PGTG_17368 [Puccinia graminis f. sp. tritici CRL 75-36-700-3] hypothetical protein PGTG_17368 [Puccinia graminis f. sp. tritici CRL 75-36-700-3]	10	256
323	PSTR_Yr9_05994_2	0	killed									FALSE	hypothetical protein PGTG_17368 [Puccinia graminis f. sp. tritici CRL 75-36-700-3] hypothetical protein PGTG_17368 [Puccinia graminis f. sp. tritici CRL 75-36-700-3]	10	256
324	PSTR_31_07445_1	0	killed									FALSE			126
324	PSTR_K_08208_1	0	killed									FALSE			126
324	PSTR_Yr9_05995_1	0	killed									FALSE			126
327	PSTR_31_07740_2	0	killed									FALSE			139
327	PSTR_K_08543_2	0	killed									FALSE			139
327	PSTR_Yr9_06192_2	0	killed									FALSE			139
328	PSTR_31_07778_1	0	-561.533	-561.533	-561.533	-561.533	2e-06	2e-06	0.999999	0.999999	FALSE	FALSE			124
328	PSTR_K_08582_1	0	-561.533	-561.533	-561.533	-561.533	2e-06	2e-06	0.999999	0.999999	FALSE	FALSE			131
328	PSTR_Yr9_06229_1	0.1083	-561.533	-561.533	-561.533	-561.533	2e-06	2e-06	0.999999	0.999999	FALSE	FALSE			131
332	PSTR_31_07988_4	0	killed									FALSE			113
332	PSTR_K_08823_4	0	killed									FALSE			113
332	PSTR_Yr9_06401_4	0	killed									FALSE			113
333	PSTR_31_07996_2	0	killed									FALSE			151
333	PSTR_K_08833_2	0	killed									FALSE			151
333	PSTR_Yr9_06407_2	0	killed									FALSE			151
334	PSTR_31_08049_4	0	killed									FALSE			160
334	PSTR_K_08885_5	0	killed									FALSE			160
334	PSTR_Yr9_06457_5	0	killed									FALSE			160
336	PSTR_31_08077_1	0.2964	-511.785	-509.464	-511.785	-509.464	4.64265	4.64265	0.0981436	0.0981435	FALSE	FALSE			116
336	PSTR_K_08903_1	0.13545	-511.785	-509.464	-511.785	-509.464	4.64265	4.64265	0.0981436	0.0981435	FALSE	FALSE			116
336	PSTR_Yr9_06473_1	1.43185	-511.785	-509.464	-511.785	-509.464	4.64265	4.64265	0.0981436	0.0981435	FALSE	TRUE			116
337	PSTR_31_08093_1	0	killed									FALSE			191
337	PSTR_K_08920_1	0	killed									FALSE			191
337	PSTR_Yr9_06488_1	0	killed									FALSE			191
338	PSTR_31_08368_2	0	killed									FALSE			155
338	PSTR_K_09272_3	0	killed									FALSE			155
338	PSTR_Yr9_06668_2	0.1594	killed									FALSE			155
339	PSTR_31_08613_2	0	-541.361	killed								FALSE			131
339	PSTR_K_09522_2	0	-541.361	killed								FALSE			131
339	PSTR_Yr9_06871_2	0	-541.361	killed								FALSE			131
340	PSTR_31_08626_4	0.4569	-857.853	-857.853	-857.853	-857.853	0	2e-06	1	0.999999	FALSE	FALSE	vacuole protein [Cryptococcus neoformans var. neoformans JEC21] RecName: Full=Phosphatidylglycerol/phosphatidylinositol transfer protein; Short=PG/PI-TP; Flags: Precursor RecName: Full=Phosphatidylglycerol/phosphatidylinositol transfer protein; Short=PG/PI-TP; Flags: Precursor vacuole protein, putative [Cryptococcus neoformans var. neoformans JEC21]	8	204
340	PSTR_K_09535_4	0	-857.853	-857.853	-857.853	-857.853	0	2e-06	1	0.999999	FALSE	FALSE	related to phosphatidylglycerol/phosphatidylinositol transfer protein [Piriformospora indica DSM 11827]	8	204
340	PSTR_Yr9_06882_4	0	-857.853	-857.853	-857.853	-857.853	0	2e-06	1	0.999999	FALSE	FALSE	related to phosphatidylglycerol/phosphatidylinositol transfer protein [Piriformospora indica DSM 11827]	8	204
341	PSTR_31_08629_1	0	-817.204	killed								FALSE	phosphatidylglycerol/phosphatidylinositol transfer protein, Npc2p [Rhodosporidium toruloides NP11]	8	198
341	PSTR_K_09538_1	0	-817.204	killed								FALSE	phosphatidylglycerol/phosphatidylinositol transfer protein, Npc2p [Rhodosporidium toruloides NP11]	8	198
341	PSTR_Yr9_06885_1	0	-817.204	killed								FALSE	phosphatidylglycerol/phosphatidylinositol transfer protein, Npc2p [Rhodosporidium toruloides NP11]	8	198
342	PSTR_31_08682_3	0	-607.923	killed								FALSE			147
342	PSTR_K_09585_3	0	-607.923	killed								FALSE			147
342	PSTR_Yr9_06928_3	0	-607.923	killed								FALSE			147
343	PSTR_31_08692_1	0.4852	-865.911	-864.53	-865.921	-864.53	2.76232	2.78236	0.251287	0.248782	FALSE	FALSE	secreted protein [Melampsora larici-populina 98AG31]	12	198
343	PSTR_K_09595_1	0.3505	-865.911	-864.53	-865.921	-864.53	2.76232	2.78236	0.251287	0.248782	FALSE	FALSE	secreted protein [Melampsora larici-populina 98AG31]	12	198
343	PSTR_Yr9_06930_3	0.6101	-865.911	-864.53	-865.921	-864.53	2.76232	2.78236	0.251287	0.248782	FALSE	FALSE	secreted protein [Melampsora larici-populina 98AG31]	12	198
347	PSTR_31_08768_5	0	killed									FALSE			107
347	PSTR_K_09661_5	0	killed									FALSE			107
347	PSTR_Yr9_06992_4	0	killed									FALSE			107
348	PSTR_31_08768_9	0	killed									FALSE			146
348	PSTR_K_09661_9	0	killed									FALSE			146
348	PSTR_Yr9_06993_2	0	killed									FALSE			146
349	PSTR_31_08872_2	0	killed									FALSE			106
349	PSTR_K_09756_2	0	killed									FALSE			106
349	PSTR_Yr9_07085_2	0	killed									FALSE			106
350	PSTR_31_08913_3	0	killed									FALSE			252
350	PSTR_K_09794_3	0	killed									FALSE			252
350	PSTR_Yr9_07119_3	0	killed									FALSE			252
351	PSTR_31_08933_4	0	-973.592	killed								FALSE	hypothetical protein PGTG_00061 [Puccinia graminis f. sp. tritici CRL 75-36-700-3] hypothetical protein PGTG_00061 [Puccinia graminis f. sp. tritici CRL 75-36-700-3]	10	236
351	PSTR_K_09807_4	0	-973.592	killed								FALSE	hypothetical protein PGTG_00061 [Puccinia graminis f. sp. tritici CRL 75-36-700-3] hypothetical protein PGTG_00061 [Puccinia graminis f. sp. tritici CRL 75-36-700-3]	10	236
351	PSTR_Yr9_07129_4	0	-973.592	killed								FALSE	hypothetical protein PGTG_00061 [Puccinia graminis f. sp. tritici CRL 75-36-700-3] hypothetical protein PGTG_00061 [Puccinia graminis f. sp. tritici CRL 75-36-700-3]	10	236
352	PSTR_31_08968_2	0	-1547.97	-1544.34	-1547.97	-1544.34	7.26263	7.26239	0.0264814	0.0264845	TRUE	FALSE			345
352	PSTR_K_09855_2	0	-1547.97	-1544.34	-1547.97	-1544.34	7.26263	7.26239	0.0264814	0.0264845	TRUE	FALSE			353
352	PSTR_Yr9_07161_2	0.086	-1547.97	-1544.34	-1547.97	-1544.34	7.26263	7.26239	0.0264814	0.0264845	TRUE	FALSE			261
353	PSTR_31_08979_3	0	killed									FALSE			117
353	PSTR_K_09862_3	0	killed									FALSE			117
353	PSTR_Yr9_07168_3	0	killed									FALSE			117
354	PSTR_31_09159_1	0.97895	-1525.78	-1509.19	-1526.44	-1509.19	33.1765	34.4898	6.24915e-08	3.24061e-08	TRUE	FALSE			234
354	PSTR_K_10081_1	0.94235	-1525.78	-1509.19	-1526.44	-1509.19	33.1765	34.4898	6.24915e-08	3.24061e-08	TRUE	FALSE			108
354	PSTR_Yr9_07312_1	0.9311	-1525.78	-1509.19	-1526.44	-1509.19	33.1765	34.4898	6.24915e-08	3.24061e-08	TRUE	FALSE			139
356	PSTR_31_09200_6	0	-448.087	killed								FALSE			110
356	PSTR_K_10132_7	0	-448.087	killed								FALSE			110
356	PSTR_Yr9_07340_9	0	-448.087	killed								FALSE			110
357	PSTR_31_09216_2	0	killed									FALSE			114
357	PSTR_K_10148_2	0	killed									FALSE			114
357	PSTR_Yr9_07356_2	0	killed									FALSE			114
359	PSTR_31_09377_4	0	killed									FALSE	secreted protein [Melampsora larici-populina 98AG31] secreted protein [Melampsora larici-populina 98AG31]	12	257
359	PSTR_K_10359_5	0	killed									FALSE	secreted protein [Melampsora larici-populina 98AG31] secreted protein [Melampsora larici-populina 98AG31]	12	257
359	PSTR_Yr9_07483_5	0	killed									FALSE	secreted protein [Melampsora larici-populina 98AG31] secreted protein [Melampsora larici-populina 98AG31]	12	257
360	PSTR_31_09384_2	0	killed									FALSE	hypothetical protein PGTG_12328 [Puccinia graminis f. sp. tritici CRL 75-36-700-3] hypothetical protein PGTG_12328 [Puccinia graminis f. sp. tritici CRL 75-36-700-3]	10	240
360	PSTR_K_10365_2	0	killed									FALSE	hypothetical protein PGTG_12328 [Puccinia graminis f. sp. tritici CRL 75-36-700-3] hypothetical protein PGTG_12328 [Puccinia graminis f. sp. tritici CRL 75-36-700-3]	10	240
360	PSTR_Yr9_07488_2	0.1493	killed									FALSE	hypothetical protein PGTG_12328 [Puccinia graminis f. sp. tritici CRL 75-36-700-3] hypothetical protein PGTG_12328 [Puccinia graminis f. sp. tritici CRL 75-36-700-3]	10	240
364	PSTR_31_09728_1	0	-847.996	-820.59	-848.119	-820.59	54.8118	55.058	1.25246e-12	1.10742e-12	TRUE	FALSE	hypothetical protein PGTG_04212 [Puccinia graminis f. sp. tritici CRL 75-36-700-3] hypothetical protein PGTG_04212 [Puccinia graminis f. sp. tritici CRL 75-36-700-3]	10	166
364	PSTR_K_10703_1	0	-847.996	-820.59	-848.119	-820.59	54.8118	55.058	1.25246e-12	1.10742e-12	TRUE	FALSE	hypothetical protein PGTG_04212 [Puccinia graminis f. sp. tritici CRL 75-36-700-3] hypothetical protein PGTG_04212 [Puccinia graminis f. sp. tritici CRL 75-36-700-3]	10	178
364	PSTR_Yr9_07780_2	0.78735	-847.996	-820.59	-848.119	-820.59	54.8118	55.058	1.25246e-12	1.10742e-12	TRUE	FALSE			126
365	PSTR_31_09729_2	0.57965	-495.067	-495.067	-495.068	-495.068	8e-06	8e-06	0.999996	0.999996	FALSE	FALSE			106
365	PSTR_K_10704_2	0.567	-495.067	-495.067	-495.068	-495.068	8e-06	8e-06	0.999996	0.999996	FALSE	FALSE			106
365	PSTR_Yr9_07780_7	0.22765	-495.067	-495.067	-495.068	-495.068	8e-06	8e-06	0.999996	0.999996	FALSE	FALSE			106
366	PSTR_31_09791_1	0	killed									FALSE			106
366	PSTR_K_10768_3	0	killed									FALSE			106
366	PSTR_Yr9_07833_3	0	killed									FALSE			106
367	PSTR_31_09854_2	0	killed									FALSE			136
367	PSTR_K_10839_2	0	killed									FALSE			136
367	PSTR_Yr9_07885_2	0	killed									FALSE			136
368	PSTR_31_09871_3	0	killed									FALSE	phosphatidylinositol glycan, class K [Rhodosporidium toruloides NP11]	8	250
368	PSTR_K_10853_3	0	killed									FALSE	phosphatidylinositol glycan, class K [Rhodosporidium toruloides NP11]	8	250
368	PSTR_Yr9_07897_3	0.0963	killed									FALSE	phosphatidylinositol glycan, class K [Rhodosporidium toruloides NP11]	8	250
371	PSTR_31_10309_1	0	killed									FALSE	hypothetical protein PGTG_16836 [Puccinia graminis f. sp. tritici CRL 75-36-700-3] hypothetical protein PGTG_16836 [Puccinia graminis f. sp. tritici CRL 75-36-700-3]	10	333
371	PSTR_K_11279_3	0	killed									FALSE	hypothetical protein PGTG_16836 [Puccinia graminis f. sp. tritici CRL 75-36-700-3] hypothetical protein PGTG_16836 [Puccinia graminis f. sp. tritici CRL 75-36-700-3]	10	333
371	PSTR_Yr9_08237_3	0.4084	killed									FALSE	hypothetical protein PGTG_16836 [Puccinia graminis f. sp. tritici CRL 75-36-700-3] hypothetical protein PGTG_16836 [Puccinia graminis f. sp. tritici CRL 75-36-700-3]	10	333
373	PSTR_31_10509_1	0	killed									FALSE			143
373	PSTR_K_11491_1	0	killed									FALSE			143
373	PSTR_Yr9_08383_1	0	killed									FALSE			143
374	PSTR_31_10544_2	0	killed									FALSE			211
374	PSTR_K_11534_2	0	killed									FALSE			211
374	PSTR_Yr9_08408_2	0.5781	killed									FALSE			211
375	PSTR_31_10549_2	0	killed									FALSE			143
375	PSTR_K_11540_2	0	killed									FALSE			143
375	PSTR_Yr9_08410_2	0.3013	killed									FALSE			143
377	PSTR_31_10753_1	0	-823.159	-800.188	-823.426	-800.624	45.942	45.6052	1.05637e-10	1.25013e-10	TRUE	FALSE			160
377	PSTR_K_11743_4	0	-823.159	-800.188	-823.426	-800.624	45.942	45.6052	1.05637e-10	1.25013e-10	TRUE	FALSE			160
377	PSTR_Yr9_08560_4	0.83365	-823.159	-800.188	-823.426	-800.624	45.942	45.6052	1.05637e-10	1.25013e-10	TRUE	FALSE			171
378	PSTR_31_10754_3	0	-1813.45									FALSE	hypothetical protein PGTG_14989 [Puccinia graminis f. sp. tritici CRL 75-36-700-3] hypothetical protein PGTG_14989 [Puccinia graminis f. sp. tritici CRL 75-36-700-3]	10	440
378	PSTR_K_11744_3	0	-1813.45									FALSE	hypothetical protein PGTG_14989 [Puccinia graminis f. sp. tritici CRL 75-36-700-3] hypothetical protein PGTG_14989 [Puccinia graminis f. sp. tritici CRL 75-36-700-3]	10	440
378	PSTR_Yr9_08561_3	0	-1813.45									FALSE	hypothetical protein PGTG_14989 [Puccinia graminis f. sp. tritici CRL 75-36-700-3] hypothetical protein PGTG_14989 [Puccinia graminis f. sp. tritici CRL 75-36-700-3]	10	417
379	PSTR_31_10848_1	0	killed									FALSE			293
379	PSTR_K_11893_1	0	killed									FALSE			293
379	PSTR_Yr9_08637_1	0.3695	killed									FALSE			293
380	PSTR_31_10883_3	0	killed									FALSE			140
380	PSTR_K_11920_3	0	killed									FALSE			140
380	PSTR_Yr9_08659_3	0	killed									FALSE			140
381	PSTR_31_10916_3	0.3307	-1327.81	-1322.84	-1327.82	-1322.84	9.94739	9.95049	0.00691755	0.00690681	TRUE	FALSE			185
381	PSTR_K_11954_3	0.3691	-1327.81	-1322.84	-1327.82	-1322.84	9.94739	9.95049	0.00691755	0.00690681	TRUE	FALSE	hypothetical protein PGTG_14815 [Puccinia graminis f. sp. tritici CRL 75-36-700-3] hypothetical protein PGTG_14815 [Puccinia graminis f. sp. tritici CRL 75-36-700-3]	10	295
381	PSTR_Yr9_08691_3	0.4282	-1327.81	-1322.84	-1327.82	-1322.84	9.94739	9.95049	0.00691755	0.00690681	TRUE	FALSE			185
382	PSTR_31_10927_3	0	-476.863	killed								FALSE			117
382	PSTR_K_11962_4	0	-476.863	killed								FALSE			117
382	PSTR_Yr9_08698_4	0	-476.863	killed								FALSE			117
384	PSTR_31_11002_2	0	killed									FALSE			140
384	PSTR_K_12022_2	0	killed									FALSE			140
384	PSTR_Yr9_08749_2	0	killed									FALSE			140
386	PSTR_31_11089_2	0	killed									FALSE			117
386	PSTR_K_12135_3	0	killed									FALSE			117
386	PSTR_Yr9_08820_3	0	killed									FALSE			117
387	PSTR_31_11099_5	0	killed									FALSE			111
387	PSTR_K_12148_5	0	killed									FALSE			111
387	PSTR_Yr9_08834_5	0	killed									FALSE			111
388	PSTR_31_11201_2	0	-472.752	killed								FALSE			116
388	PSTR_K_12246_2	0	-472.752	killed								FALSE			116
388	PSTR_Yr9_08899_2	0	-472.752	killed								FALSE			116
389	PSTR_31_11358_3	0	killed									FALSE			269
389	PSTR_K_12421_3	0	killed									FALSE			269
389	PSTR_Yr9_09016_3	0	killed									FALSE			269
390	PSTR_31_11376_7	0	killed									FALSE	hypothetical protein, variant [Puccinia graminis f. sp. tritici CRL 75-36-700-3] hypothetical protein PGTG_09259 [Puccinia graminis f. sp. tritici CRL 75-36-700-3] hypothetical protein, variant [Puccinia graminis f. sp. tritici CRL 75-36-700-3] hypothetical protein PGTG_09259 [Puccinia graminis f. sp. tritici CRL 75-36-700-3]	10	150
390	PSTR_K_12434_7	0	killed									FALSE	hypothetical protein, variant [Puccinia graminis f. sp. tritici CRL 75-36-700-3] hypothetical protein PGTG_09259 [Puccinia graminis f. sp. tritici CRL 75-36-700-3] hypothetical protein, variant [Puccinia graminis f. sp. tritici CRL 75-36-700-3] hypothetical protein PGTG_09259 [Puccinia graminis f. sp. tritici CRL 75-36-700-3]	10	150
390	PSTR_Yr9_09026_7	0	killed									FALSE	hypothetical protein, variant [Puccinia graminis f. sp. tritici CRL 75-36-700-3] hypothetical protein PGTG_09259 [Puccinia graminis f. sp. tritici CRL 75-36-700-3] hypothetical protein, variant [Puccinia graminis f. sp. tritici CRL 75-36-700-3] hypothetical protein PGTG_09259 [Puccinia graminis f. sp. tritici CRL 75-36-700-3]	10	150
392	PSTR_31_11644_5	0	killed									FALSE			124
392	PSTR_K_12727_5	0	killed									FALSE			124
392	PSTR_Yr9_09212_5	0	killed									FALSE			124
393	PSTR_31_11666_2	0	killed									FALSE			134
393	PSTR_K_12744_2	0	killed									FALSE			134
393	PSTR_Yr9_09229_2	0	killed									FALSE			134
394	PSTR_31_11672_4	0	killed									FALSE	hypothetical protein PGTG_01270 [Puccinia graminis f. sp. tritici CRL 75-36-700-3] hypothetical protein PGTG_01270 [Puccinia graminis f. sp. tritici CRL 75-36-700-3]	10	232
394	PSTR_K_12750_4	0	killed									FALSE	hypothetical protein PGTG_01270 [Puccinia graminis f. sp. tritici CRL 75-36-700-3] hypothetical protein PGTG_01270 [Puccinia graminis f. sp. tritici CRL 75-36-700-3]	10	232
394	PSTR_Yr9_09233_4	0	killed									FALSE	hypothetical protein PGTG_01270 [Puccinia graminis f. sp. tritici CRL 75-36-700-3] hypothetical protein PGTG_01270 [Puccinia graminis f. sp. tritici CRL 75-36-700-3]	10	232
395	PSTR_31_11719_5	0	killed									FALSE			290
395	PSTR_K_12822_5	0	killed									FALSE			290
395	PSTR_Yr9_09269_5	0	killed									FALSE			290
396	PSTR_31_11778_3	0	killed									FALSE	hypothetical protein PGTG_18420 [Puccinia graminis f. sp. tritici CRL 75-36-700-3] hypothetical protein PGTG_18420 [Puccinia graminis f. sp. tritici CRL 75-36-700-3]	10	348
396	PSTR_K_12874_3	0	killed									FALSE	hypothetical protein PGTG_18420 [Puccinia graminis f. sp. tritici CRL 75-36-700-3] hypothetical protein PGTG_18420 [Puccinia graminis f. sp. tritici CRL 75-36-700-3]	10	348
396	PSTR_Yr9_09311_3	0	killed									FALSE	hypothetical protein PGTG_18420 [Puccinia graminis f. sp. tritici CRL 75-36-700-3] hypothetical protein PGTG_18420 [Puccinia graminis f. sp. tritici CRL 75-36-700-3]	10	348
397	PSTR_31_11782_3	0	killed									FALSE			182
397	PSTR_K_12878_3	0	killed									FALSE			182
397	PSTR_Yr9_09315_3	0	killed									FALSE			182
398	PSTR_31_11831_3	0.2862	-604.575	killed								FALSE			145
398	PSTR_K_12923_3	0	-604.575	killed								FALSE			145
398	PSTR_Yr9_09357_3	0	-604.575	killed								FALSE			145
399	PSTR_31_11877_1	0	killed									FALSE			102
399	PSTR_K_12967_1	0	killed									FALSE			102
399	PSTR_Yr9_09384_1	0	killed									FALSE			102
400	PSTR_31_11953_3	0	-452.197	killed								FALSE			111
400	PSTR_K_13034_3	0	-452.197	killed								FALSE			111
400	PSTR_Yr9_09444_3	0	-452.197	killed								FALSE			111
402	PSTR_31_12027_3	0	killed									FALSE			107
402	PSTR_K_13144_3	0	killed									FALSE			107
402	PSTR_Yr9_09490_6	0	killed									FALSE			107
403	PSTR_31_12091_1	0.0892	-631.634	killed								FALSE			144
403	PSTR_K_13204_1	0	-631.634	killed								FALSE			144
403	PSTR_Yr9_09530_1	0	-631.634	killed								FALSE			144
405	PSTR_31_12137_2	0	-764.625	killed								FALSE			187
405	PSTR_K_13246_2	0	-764.625	killed								FALSE			187
405	PSTR_Yr9_09563_3	0	-764.625	killed								FALSE			187
407	PSTR_31_12204_2	0	killed									FALSE			315
407	PSTR_K_13305_2	0	killed									FALSE			315
407	PSTR_Yr9_09619_2	0	killed									FALSE			315
408	PSTR_31_12256_3	0	killed									FALSE			129
408	PSTR_K_13348_3	0	killed									FALSE			129
408	PSTR_Yr9_09662_3	0.158	killed									FALSE			129
409	PSTR_31_12257_3	0	killed									FALSE			127
409	PSTR_K_13348_8	0	killed									FALSE			127
409	PSTR_Yr9_09662_8	0	killed									FALSE			127
410	PSTR_31_12263_3	0	-536.334	-536.334	-536.334	-536.334	0	0	1	1	FALSE	FALSE			126
410	PSTR_K_13354_3	0	-536.334	-536.334	-536.334	-536.334	0	0	1	1	FALSE	FALSE			126
410	PSTR_Yr9_09668_3	0	-536.334	-536.334	-536.334	-536.334	0	0	1	1	FALSE	FALSE			126
411	PSTR_31_12263_4	0.2287	-558.359	-558.359	-558.36	-558.36	6e-06	6e-06	0.999997	0.999997	FALSE	FALSE			127
411	PSTR_K_13354_4	0	-558.359	-558.359	-558.36	-558.36	6e-06	6e-06	0.999997	0.999997	FALSE	FALSE			127
411	PSTR_Yr9_09668_4	0	-558.359	-558.359	-558.36	-558.36	6e-06	6e-06	0.999997	0.999997	FALSE	FALSE			127
413	PSTR_31_12340_4	0	killed									FALSE	secreted protein [Melampsora larici-populina 98AG31]	12	241
413	PSTR_K_13426_4	0	killed									FALSE	secreted protein [Melampsora larici-populina 98AG31]	12	241
413	PSTR_Yr9_09733_3	0	killed									FALSE	secreted protein [Melampsora larici-populina 98AG31]	12	241
414	PSTR_31_12340_6	0	killed									FALSE	secreted protein [Melampsora larici-populina 98AG31]	12	253
414	PSTR_K_13426_6	0	killed									FALSE	secreted protein [Melampsora larici-populina 98AG31]	12	253
414	PSTR_Yr9_09733_5	0	killed									FALSE	secreted protein [Melampsora larici-populina 98AG31]	12	253
415	PSTR_31_12413_2	0	killed									FALSE	hypothetical protein PGTG_13807 [Puccinia graminis f. sp. tritici CRL 75-36-700-3] hypothetical protein PGTG_13807 [Puccinia graminis f. sp. tritici CRL 75-36-700-3]	10	313
415	PSTR_K_13494_2	0	killed									FALSE	hypothetical protein PGTG_13807 [Puccinia graminis f. sp. tritici CRL 75-36-700-3] hypothetical protein PGTG_13807 [Puccinia graminis f. sp. tritici CRL 75-36-700-3]	10	313
415	PSTR_Yr9_09790_2	0	killed									FALSE	hypothetical protein PGTG_13807 [Puccinia graminis f. sp. tritici CRL 75-36-700-3] hypothetical protein PGTG_13807 [Puccinia graminis f. sp. tritici CRL 75-36-700-3]	10	313
416	PSTR_31_12440_6	0	killed									FALSE			118
416	PSTR_K_13535_6	0	killed									FALSE			118
416	PSTR_Yr9_09812_6	0	killed									FALSE			118
417	PSTR_31_12441_1	0	killed									FALSE	hypothetical protein PGTG_16225 [Puccinia graminis f. sp. tritici CRL 75-36-700-3] hypothetical protein PGTG_16225 [Puccinia graminis f. sp. tritici CRL 75-36-700-3]	10	208
417	PSTR_K_13538_1	0	killed									FALSE	hypothetical protein PGTG_16225 [Puccinia graminis f. sp. tritici CRL 75-36-700-3] hypothetical protein PGTG_16225 [Puccinia graminis f. sp. tritici CRL 75-36-700-3]	10	208
417	PSTR_Yr9_09814_1	0	killed									FALSE	hypothetical protein PGTG_16225 [Puccinia graminis f. sp. tritici CRL 75-36-700-3] hypothetical protein PGTG_16225 [Puccinia graminis f. sp. tritici CRL 75-36-700-3]	10	208
418	PSTR_31_12499_1	0.1011	-795.543	-795.543	-795.544	-795.544	1e-05	1.2e-05	0.999995	0.999994	FALSE	FALSE	hypothetical protein CGGC5_5250 [Colletotrichum gloeosporioides Nara gc5]	10	184
418	PSTR_K_13582_1	0	-795.543	-795.543	-795.544	-795.544	1e-05	1.2e-05	0.999995	0.999994	FALSE	FALSE	hypothetical protein CGGC5_5250 [Colletotrichum gloeosporioides Nara gc5]	10	179
418	PSTR_Yr9_09856_1	0	-795.543	-795.543	-795.544	-795.544	1e-05	1.2e-05	0.999995	0.999994	FALSE	FALSE	hypothetical protein CGGC5_5250 [Colletotrichum gloeosporioides Nara gc5]	10	184
419	PSTR_31_12588_2	0	killed									FALSE			125
419	PSTR_K_13677_2	0	killed									FALSE			125
419	PSTR_Yr9_09914_2	0	killed									FALSE			125
424	PSTR_31_12666_2	0	-639.131	killed								FALSE	dolichyl-phosphate-mannose-protein mannosyltransferase [Puccinia graminis f. sp. tritici CRL 75-36-700-3] dolichyl-phosphate-mannose-protein mannosyltransferase [Puccinia graminis f. sp. tritici CRL 75-36-700-3]	8	152
424	PSTR_K_13750_5	0	-639.131	killed								FALSE	dolichyl-phosphate-mannose-protein mannosyltransferase [Puccinia graminis f. sp. tritici CRL 75-36-700-3] dolichyl-phosphate-mannose-protein mannosyltransferase [Puccinia graminis f. sp. tritici CRL 75-36-700-3]	8	152
424	PSTR_Yr9_09975_5	0	-639.131	killed								FALSE	dolichyl-phosphate-mannose-protein mannosyltransferase [Puccinia graminis f. sp. tritici CRL 75-36-700-3] dolichyl-phosphate-mannose-protein mannosyltransferase [Puccinia graminis f. sp. tritici CRL 75-36-700-3]	8	152
426	PSTR_31_12686_3	0	killed									FALSE			106
426	PSTR_K_13769_4	0	killed									FALSE			106
426	PSTR_Yr9_09990_2	0	killed									FALSE			106
427	PSTR_31_12719_3	0	-1436.12	killed								FALSE	trehalose-phosphatase [Puccinia graminis f. sp. tritici CRL 75-36-700-3] trehalose-phosphatase [Puccinia graminis f. sp. tritici CRL 75-36-700-3]	8	347
427	PSTR_K_13802_4	0	-1436.12	killed								FALSE	trehalose-phosphatase [Puccinia graminis f. sp. tritici CRL 75-36-700-3] trehalose-phosphatase [Puccinia graminis f. sp. tritici CRL 75-36-700-3]	8	347
427	PSTR_Yr9_10017_3	0	-1436.12	killed								FALSE	trehalose-phosphatase [Puccinia graminis f. sp. tritici CRL 75-36-700-3] trehalose-phosphatase [Puccinia graminis f. sp. tritici CRL 75-36-700-3]	8	347
430	PSTR_31_12827_2	0	killed									FALSE			134
430	PSTR_K_13912_2	0	killed									FALSE			134
430	PSTR_Yr9_10115_2	0	killed									FALSE			134
431	PSTR_31_12841_8	0	killed									FALSE			116
431	PSTR_K_13929_7	0	killed									FALSE			116
431	PSTR_Yr9_10129_7	0	killed									FALSE			116
432	PSTR_31_12938_1	0	killed									FALSE			129
432	PSTR_K_14010_1	0	killed									FALSE			129
432	PSTR_Yr9_10211_1	0	killed									FALSE			129
434	PSTR_31_13160_1	0	killed									FALSE	hypothetical protein PGTG_11084 [Puccinia graminis f. sp. tritici CRL 75-36-700-3] hypothetical protein PGTG_11084 [Puccinia graminis f. sp. tritici CRL 75-36-700-3]	10	378
434	PSTR_K_14253_7	0	killed									FALSE	hypothetical protein PGTG_11084 [Puccinia graminis f. sp. tritici CRL 75-36-700-3] hypothetical protein PGTG_11084 [Puccinia graminis f. sp. tritici CRL 75-36-700-3]	10	378
434	PSTR_Yr9_10409_7	0	killed									FALSE	hypothetical protein PGTG_11084 [Puccinia graminis f. sp. tritici CRL 75-36-700-3] hypothetical protein PGTG_11084 [Puccinia graminis f. sp. tritici CRL 75-36-700-3]	10	378
436	PSTR_31_13228_3	0	-862.564	-858.146	-862.571	-858.199	8.83593	8.74287	0.0120587	0.0126331	TRUE	FALSE			119
436	PSTR_K_14315_3	0	-862.564	-858.146	-862.571	-858.199	8.83593	8.74287	0.0120587	0.0126331	TRUE	FALSE			119
436	PSTR_Yr9_10469_2	0.7296	-862.564	-858.146	-862.571	-858.199	8.83593	8.74287	0.0120587	0.0126331	TRUE	FALSE			118
437	PSTR_31_13235_5	0	-685.474	killed								FALSE	hypothetical protein PGTG_12528 [Puccinia graminis f. sp. tritici CRL 75-36-700-3] hypothetical protein PGTG_12528 [Puccinia graminis f. sp. tritici CRL 75-36-700-3]	10	166
437	PSTR_K_14317_5	0	-685.474	killed								FALSE	hypothetical protein PGTG_12528 [Puccinia graminis f. sp. tritici CRL 75-36-700-3] hypothetical protein PGTG_12528 [Puccinia graminis f. sp. tritici CRL 75-36-700-3]	10	166
437	PSTR_Yr9_10469_13	0	-685.474	killed								FALSE	hypothetical protein PGTG_12528 [Puccinia graminis f. sp. tritici CRL 75-36-700-3] hypothetical protein PGTG_12528 [Puccinia graminis f. sp. tritici CRL 75-36-700-3]	10	166
438	PSTR_31_13253_3	0	-968.443	killed								FALSE			235
438	PSTR_K_14345_3	0	-968.443	killed								FALSE			235
438	PSTR_Yr9_10485_3	0	-968.443	killed								FALSE			235
440	PSTR_31_13282_1	0	-447.752	killed								FALSE			107
440	PSTR_K_14370_1	0	-447.752	killed								FALSE			107
440	PSTR_Yr9_10509_1	0	-447.752	killed								FALSE			107
442	PSTR_31_13302_3	0	killed									FALSE	hypothetical protein PGTG_03877 [Puccinia graminis f. sp. tritici CRL 75-36-700-3] hypothetical protein PGTG_03877 [Puccinia graminis f. sp. tritici CRL 75-36-700-3]	10	153
442	PSTR_K_14387_4	0	killed									FALSE	hypothetical protein PGTG_03877 [Puccinia graminis f. sp. tritici CRL 75-36-700-3] hypothetical protein PGTG_03877 [Puccinia graminis f. sp. tritici CRL 75-36-700-3]	10	153
442	PSTR_Yr9_10523_4	0.1483	killed									FALSE	hypothetical protein PGTG_03877 [Puccinia graminis f. sp. tritici CRL 75-36-700-3] hypothetical protein PGTG_03877 [Puccinia graminis f. sp. tritici CRL 75-36-700-3]	10	153
443	PSTR_31_13308_5	0.2755	-635.195	-635.195	-635.196	-635.196	0	0.000224	1	0.999888	FALSE	FALSE			147
443	PSTR_K_14392_9	0	-635.195	-635.195	-635.196	-635.196	0	0.000224	1	0.999888	FALSE	FALSE			147
443	PSTR_Yr9_10528_8	0	-635.195	-635.195	-635.196	-635.196	0	0.000224	1	0.999888	FALSE	FALSE			147
444	PSTR_31_13320_2	0	killed									FALSE			106
444	PSTR_K_14402_3	0	killed									FALSE			106
444	PSTR_Yr9_10540_2	0.2618	killed									FALSE			106
446	PSTR_31_13377_2	0.2481	-824.887	-821.119	-824.891	-821.12	7.53506	7.54188	0.0231091	0.0230304	TRUE	FALSE			137
446	PSTR_K_14449_2	0.25405	-824.887	-821.119	-824.891	-821.12	7.53506	7.54188	0.0231091	0.0230304	TRUE	FALSE	hypothetical protein PGTG_10093 [Puccinia graminis f. sp. tritici CRL 75-36-700-3] hypothetical protein PGTG_10093 [Puccinia graminis f. sp. tritici CRL 75-36-700-3]	10	162
446	PSTR_Yr9_10579_3	0.24005	-824.887	-821.119	-824.891	-821.12	7.53506	7.54188	0.0231091	0.0230304	TRUE	FALSE	hypothetical protein PGTG_10093 [Puccinia graminis f. sp. tritici CRL 75-36-700-3] hypothetical protein PGTG_10093 [Puccinia graminis f. sp. tritici CRL 75-36-700-3]	10	152
448	PSTR_31_13403_3	0	killed									FALSE	copper/zinc superoxide dismutase [Puccinia graminis f. sp. tritici CRL 75-36-700-3] copper/zinc superoxide dismutase [Puccinia graminis f. sp. tritici CRL 75-36-700-3]	4	204
448	PSTR_K_14469_3	0	killed									FALSE	copper/zinc superoxide dismutase [Puccinia graminis f. sp. tritici CRL 75-36-700-3] copper/zinc superoxide dismutase [Puccinia graminis f. sp. tritici CRL 75-36-700-3]	4	204
448	PSTR_Yr9_10596_3	0	killed									FALSE	copper/zinc superoxide dismutase [Puccinia graminis f. sp. tritici CRL 75-36-700-3] copper/zinc superoxide dismutase [Puccinia graminis f. sp. tritici CRL 75-36-700-3]	4	204
449	PSTR_31_13418_3	0	killed									FALSE			106
449	PSTR_K_14485_3	0	killed									FALSE			106
449	PSTR_Yr9_10611_3	0	killed									FALSE			106
453	PSTR_31_13533_4	0	-804.135	killed								FALSE			184
453	PSTR_K_14608_4	0	-804.135	killed								FALSE			184
453	PSTR_Yr9_10700_4	0.2302	-804.135	killed								FALSE			184
455	PSTR_31_13563_3	0	killed									FALSE			101
455	PSTR_K_14635_3	0	killed									FALSE			101
455	PSTR_Yr9_10715_3	0	killed									FALSE			101
456	PSTR_31_13568_1	0	killed									FALSE			143
456	PSTR_K_14640_1	0	killed									FALSE			143
456	PSTR_Yr9_10719_1	0	killed									FALSE			143
457	PSTR_31_13612_1	0	killed									FALSE	hypothetical protein PGTG_04263 [Puccinia graminis f. sp. tritici CRL 75-36-700-3] hypothetical protein PGTG_04263 [Puccinia graminis f. sp. tritici CRL 75-36-700-3]	10	456
457	PSTR_K_14684_1	0	killed									FALSE	hypothetical protein PGTG_04263 [Puccinia graminis f. sp. tritici CRL 75-36-700-3] hypothetical protein PGTG_04263 [Puccinia graminis f. sp. tritici CRL 75-36-700-3]	10	456
457	PSTR_Yr9_10753_1	0	killed									FALSE	hypothetical protein PGTG_04263 [Puccinia graminis f. sp. tritici CRL 75-36-700-3] hypothetical protein PGTG_04263 [Puccinia graminis f. sp. tritici CRL 75-36-700-3]	10	456
458	PSTR_31_13764_1	0	-486.756	-486.756	killed							FALSE			116
458	PSTR_K_14824_1	0	-486.756	-486.756	killed							FALSE			116
458	PSTR_Yr9_10889_1	0.2975	-486.756	-486.756	killed							FALSE			116
459	PSTR_31_13886_1	0	killed									FALSE	hypothetical protein PGTG_10759 [Puccinia graminis f. sp. tritici CRL 75-36-700-3] hypothetical protein PGTG_10759 [Puccinia graminis f. sp. tritici CRL 75-36-700-3]	10	233
459	PSTR_K_14935_1	0	killed									FALSE	hypothetical protein PGTG_10759 [Puccinia graminis f. sp. tritici CRL 75-36-700-3] hypothetical protein PGTG_10759 [Puccinia graminis f. sp. tritici CRL 75-36-700-3]	10	233
459	PSTR_Yr9_10994_1	0.6712	killed									FALSE			213
461	PSTR_31_13954_5	0	killed									FALSE			116
461	PSTR_K_14992_5	0	killed									FALSE			116
461	PSTR_Yr9_11046_6	0	killed									FALSE			116
462	PSTR_31_13959_3	0	killed									FALSE	hypothetical protein, variant [Puccinia graminis f. sp. tritici CRL 75-36-700-3] hypothetical protein PGTG_09259 [Puccinia graminis f. sp. tritici CRL 75-36-700-3] hypothetical protein, variant [Puccinia graminis f. sp. tritici CRL 75-36-700-3] hypothetical protein PGTG_09259 [Puccinia graminis f. sp. tritici CRL 75-36-700-3]	10	179
462	PSTR_K_14997_3	0	killed									FALSE	hypothetical protein, variant [Puccinia graminis f. sp. tritici CRL 75-36-700-3] hypothetical protein PGTG_09259 [Puccinia graminis f. sp. tritici CRL 75-36-700-3] hypothetical protein, variant [Puccinia graminis f. sp. tritici CRL 75-36-700-3] hypothetical protein PGTG_09259 [Puccinia graminis f. sp. tritici CRL 75-36-700-3]	10	179
462	PSTR_Yr9_11051_3	0	killed									FALSE	hypothetical protein, variant [Puccinia graminis f. sp. tritici CRL 75-36-700-3] hypothetical protein PGTG_09259 [Puccinia graminis f. sp. tritici CRL 75-36-700-3] hypothetical protein, variant [Puccinia graminis f. sp. tritici CRL 75-36-700-3] hypothetical protein PGTG_09259 [Puccinia graminis f. sp. tritici CRL 75-36-700-3]	10	179
463	PSTR_31_13993_3	0	killed									FALSE			235
463	PSTR_K_15028_3	0	killed									FALSE			235
463	PSTR_Yr9_11079_3	0.2396	killed									FALSE			235
464	PSTR_31_14047_1	0	-1776.37	-1758.07	-1776.41	-1758.07	36.593	36.6711	1.13225e-08	1.08887e-08	TRUE	FALSE			208
464	PSTR_K_15086_1	0	-1776.37	-1758.07	-1776.41	-1758.07	36.593	36.6711	1.13225e-08	1.08887e-08	TRUE	FALSE			208
464	PSTR_Yr9_11114_1	0.6726	-1776.37	-1758.07	-1776.41	-1758.07	36.593	36.6711	1.13225e-08	1.08887e-08	TRUE	FALSE			391
465	PSTR_31_14259_7	0	-1292.74	-1292.74	-1292.74	-1292.74	1.2e-05	1e-05	0.999994	0.999995	FALSE	FALSE	hypothetical protein PGTG_04645 [Puccinia graminis f. sp. tritici CRL 75-36-700-3] hypothetical protein PGTG_04645 [Puccinia graminis f. sp. tritici CRL 75-36-700-3]	10	299
465	PSTR_K_15337_7	0	-1292.74	-1292.74	-1292.74	-1292.74	1.2e-05	1e-05	0.999994	0.999995	FALSE	FALSE	hypothetical protein PGTG_04645 [Puccinia graminis f. sp. tritici CRL 75-36-700-3] hypothetical protein PGTG_04645 [Puccinia graminis f. sp. tritici CRL 75-36-700-3]	10	299
465	PSTR_Yr9_11274_7	0.0809	-1292.74	-1292.74	-1292.74	-1292.74	1.2e-05	1e-05	0.999994	0.999995	FALSE	FALSE	hypothetical protein PGTG_04645 [Puccinia graminis f. sp. tritici CRL 75-36-700-3] hypothetical protein PGTG_04645 [Puccinia graminis f. sp. tritici CRL 75-36-700-3]	10	299
466	PSTR_31_14283_4	0.2353	-2467.67	-2464.13	-2467.71	-2464.13	7.08724	7.15108	0.0289085	0.0280003	TRUE	FALSE	putative f5 8 type c domain protein [Neofusicoccum parvum UCRNP2]	21	581
466	PSTR_K_15401_5	0.1901	-2467.67	-2464.13	-2467.71	-2464.13	7.08724	7.15108	0.0289085	0.0280003	TRUE	FALSE	putative f5 8 type c domain protein [Neofusicoccum parvum UCRNP2]	21	581
466	PSTR_Yr9_11294_5	0.2684	-2467.67	-2464.13	-2467.71	-2464.13	7.08724	7.15108	0.0289085	0.0280003	TRUE	FALSE	putative f5 8 type c domain protein [Neofusicoccum parvum UCRNP2]	21	581
468	PSTR_31_14351_2	0	-768.486	killed								FALSE			186
468	PSTR_K_15466_2	0	-768.486	killed								FALSE			186
468	PSTR_Yr9_11349_2	0	-768.486	killed								FALSE			186
470	PSTR_31_14476_3	0	killed									FALSE			135
470	PSTR_K_15564_3	0	killed									FALSE			135
470	PSTR_Yr9_11432_3	0.4388	killed									FALSE			135
471	PSTR_31_14566_2	0.49715	-2235.15	-2195.1	-2235.18	-2195.1	80.0937	80.1598	4.05393e-18	3.92206e-18	TRUE	FALSE			397
471	PSTR_K_15644_3	0.4417	-2235.15	-2195.1	-2235.18	-2195.1	80.0937	80.1598	4.05393e-18	3.92206e-18	TRUE	FALSE			457
471	PSTR_Yr9_11503_2	0.46505	-2235.15	-2195.1	-2235.18	-2195.1	80.0937	80.1598	4.05393e-18	3.92206e-18	TRUE	FALSE			437
472	PSTR_31_14585_12	0.88325	-906.126	-902.757	-906.129	-902.757	6.738	6.74339	0.0344241	0.0343314	TRUE	FALSE			211
472	PSTR_K_15672_11	0.79255	-906.126	-902.757	-906.129	-902.757	6.738	6.74339	0.0344241	0.0343314	TRUE	FALSE			211
472	PSTR_Yr9_11517_11	0.6171	-906.126	-902.757	-906.129	-902.757	6.738	6.74339	0.0344241	0.0343314	TRUE	FALSE			211
473	PSTR_31_14610_1	0	killed									FALSE			112
473	PSTR_K_15708_1	0	killed									FALSE			112
473	PSTR_Yr9_11543_1	0	killed									FALSE			112
474	PSTR_31_14644_3	0	-1279.23	killed								FALSE	trehalose-phosphatase [Puccinia graminis f. sp. tritici CRL 75-36-700-3] trehalose-phosphatase [Puccinia graminis f. sp. tritici CRL 75-36-700-3]	8	305
474	PSTR_K_15760_3	0.1986	-1279.23	killed								FALSE	trehalose-phosphatase [Puccinia graminis f. sp. tritici CRL 75-36-700-3] trehalose-phosphatase [Puccinia graminis f. sp. tritici CRL 75-36-700-3]	8	305
474	PSTR_Yr9_11574_5	0	-1279.23	killed								FALSE	trehalose-phosphatase [Puccinia graminis f. sp. tritici CRL 75-36-700-3] trehalose-phosphatase [Puccinia graminis f. sp. tritici CRL 75-36-700-3]	8	305
475	PSTR_31_14646_3	0	killed									FALSE			252
475	PSTR_K_15762_3	0	killed									FALSE			252
475	PSTR_Yr9_11576_3	0	killed									FALSE			252
476	PSTR_31_14654_3	0	killed									FALSE			138
476	PSTR_K_15769_3	0	killed									FALSE			138
476	PSTR_Yr9_11581_3	0	killed									FALSE			138
477	PSTR_31_14753_2	0	-603.143	-603.117	-603.143	-603.117	0.052546	0.052546	0.974069	0.974069	FALSE	FALSE			141
477	PSTR_K_15887_2	0	-603.143	-603.117	-603.143	-603.117	0.052546	0.052546	0.974069	0.974069	FALSE	FALSE			141
477	PSTR_Yr9_11665_2	0	-603.143	-603.117	-603.143	-603.117	0.052546	0.052546	0.974069	0.974069	FALSE	FALSE			141
478	PSTR_31_14765_1	0	killed									FALSE			110
478	PSTR_K_15907_1	0	killed									FALSE			110
478	PSTR_Yr9_11677_1	0.4096	killed									FALSE			110
479	PSTR_31_14767_2	0	killed									FALSE	hypothetical protein PGTG_14330 [Puccinia graminis f. sp. tritici CRL 75-36-700-3] hypothetical protein PGTG_14330 [Puccinia graminis f. sp. tritici CRL 75-36-700-3]	10	185
479	PSTR_K_15909_2	0	killed									FALSE	hypothetical protein PGTG_14330 [Puccinia graminis f. sp. tritici CRL 75-36-700-3] hypothetical protein PGTG_14330 [Puccinia graminis f. sp. tritici CRL 75-36-700-3]	10	185
479	PSTR_Yr9_11678_2	0	killed									FALSE	hypothetical protein PGTG_14330 [Puccinia graminis f. sp. tritici CRL 75-36-700-3] hypothetical protein PGTG_14330 [Puccinia graminis f. sp. tritici CRL 75-36-700-3]	10	185
481	PSTR_31_14866_5	0	killed									FALSE			118
481	PSTR_K_16010_5	0	killed									FALSE			118
481	PSTR_Yr9_11761_5	0	killed									FALSE			118
482	PSTR_31_14867_3	0	killed									FALSE			161
482	PSTR_K_16011_3	0	killed									FALSE			161
482	PSTR_Yr9_11762_3	0	killed									FALSE			161
485	PSTR_31_14923_2	0	killed									FALSE			162
485	PSTR_K_16071_2	0	killed									FALSE			162
485	PSTR_Yr9_11816_2	0	killed									FALSE			162
486	PSTR_31_14974_1	0	-1276.01	-1269.62	-1276.03	-1269.62	12.7821	12.8214	0.0016765	0.00164385	TRUE	FALSE			298
486	PSTR_K_16133_2	0	-1276.01	-1269.62	-1276.03	-1269.62	12.7821	12.8214	0.0016765	0.00164385	TRUE	FALSE			298
486	PSTR_Yr9_11853_1	0.404	-1276.01	-1269.62	-1276.03	-1269.62	12.7821	12.8214	0.0016765	0.00164385	TRUE	FALSE			272
487	PSTR_31_15059_1	0	killed									FALSE			121
487	PSTR_K_16212_1	0	killed									FALSE			121
487	PSTR_Yr9_11932_1	0	killed									FALSE			121
488	PSTR_31_15117_1	0	-918.45	-918.45	-918.45	-918.45	1e-05	1.2e-05	0.999995	0.999994	FALSE	FALSE			214
488	PSTR_K_16267_1	0	-918.45	-918.45	-918.45	-918.45	1e-05	1.2e-05	0.999995	0.999994	FALSE	FALSE			214
488	PSTR_Yr9_11992_1	0.07625	-918.45	-918.45	-918.45	-918.45	1e-05	1.2e-05	0.999995	0.999994	FALSE	FALSE			201
491	PSTR_31_15202_2	0	killed									FALSE			106
491	PSTR_K_16360_2	0	killed									FALSE			106
491	PSTR_Yr9_12061_7	0.0986	killed									FALSE			106
492	PSTR_31_15207_2	0	killed									FALSE			123
492	PSTR_K_16366_2	0	killed									FALSE			123
492	PSTR_Yr9_12066_2	0	killed									FALSE			123
493	PSTR_31_15216_2	0	killed									FALSE	rust transferred protein [Uromyces striatus]	4	254
493	PSTR_K_16374_2	0	killed									FALSE	rust transferred protein [Uromyces striatus]	4	254
493	PSTR_Yr9_12074_2	0.1328	killed									FALSE	rust transferred protein [Uromyces striatus]	4	257
494	PSTR_31_15265_1	0	killed									FALSE	hypothetical protein PGTG_14683 [Puccinia graminis f. sp. tritici CRL 75-36-700-3] hypothetical protein PGTG_14683 [Puccinia graminis f. sp. tritici CRL 75-36-700-3]	10	151
494	PSTR_K_16457_1	0	killed									FALSE	hypothetical protein PGTG_14683 [Puccinia graminis f. sp. tritici CRL 75-36-700-3] hypothetical protein PGTG_14683 [Puccinia graminis f. sp. tritici CRL 75-36-700-3]	10	151
494	PSTR_Yr9_12106_1	0.1428	killed									FALSE	hypothetical protein PGTG_07354 [Puccinia graminis f. sp. tritici CRL 75-36-700-3] hypothetical protein PGTG_07354 [Puccinia graminis f. sp. tritici CRL 75-36-700-3]	10	176
496	PSTR_31_15325_4	0	killed									FALSE			154
496	PSTR_K_16504_7	0	killed									FALSE			154
496	PSTR_Yr9_12141_8	0	killed									FALSE			154
497	PSTR_31_15327_2	0	killed									FALSE	hypothetical protein PGTG_00616 [Puccinia graminis f. sp. tritici CRL 75-36-700-3] hypothetical protein PGTG_00616 [Puccinia graminis f. sp. tritici CRL 75-36-700-3]	10	245
497	PSTR_K_16506_2	0	killed									FALSE	hypothetical protein PGTG_00616 [Puccinia graminis f. sp. tritici CRL 75-36-700-3] hypothetical protein PGTG_00616 [Puccinia graminis f. sp. tritici CRL 75-36-700-3]	10	245
497	PSTR_Yr9_12143_2	0.3159	killed									FALSE	hypothetical protein PGTG_05196 [Puccinia graminis f. sp. tritici CRL 75-36-700-3] hypothetical protein PGTG_05196 [Puccinia graminis f. sp. tritici CRL 75-36-700-3]	10	245
498	PSTR_31_15437_2	0	killed									FALSE			162
498	PSTR_K_16615_2	0	killed									FALSE			162
498	PSTR_Yr9_12246_2	0	killed									FALSE			162
499	PSTR_31_15438_1	0	killed									FALSE			132
499	PSTR_K_16615_5	0	killed									FALSE			132
499	PSTR_Yr9_12246_6	0	killed									FALSE			132
500	PSTR_31_15438_3	0	killed									FALSE			133
500	PSTR_K_16615_7	0	killed									FALSE			133
500	PSTR_Yr9_12246_8	0	killed									FALSE			133
501	PSTR_31_15448_3	0	-457.393	killed								FALSE			109
501	PSTR_K_16625_3	0	-457.393	killed								FALSE			109
501	PSTR_Yr9_12257_3	0	-457.393	killed								FALSE			109
503	PSTR_31_15706_1	0	-817.072	-803.894	-817.299	-803.894	26.356	26.8102	1.89174e-06	1.50741e-06	TRUE	FALSE			108
503	PSTR_K_17012_1	0	-817.072	-803.894	-817.299	-803.894	26.356	26.8102	1.89174e-06	1.50741e-06	TRUE	FALSE			108
503	PSTR_Yr9_12449_1	0.7318	-817.072	-803.894	-817.299	-803.894	26.356	26.8102	1.89174e-06	1.50741e-06	TRUE	FALSE			167
505	PSTR_31_15788_6	0	killed									FALSE			112
505	PSTR_K_17111_6	0	killed									FALSE			112
505	PSTR_Yr9_12511_7	0	killed									FALSE			112
506	PSTR_31_15792_1	0	killed									FALSE			104
506	PSTR_K_17117_1	0	killed									FALSE			104
506	PSTR_Yr9_12515_1	0	killed									FALSE			104
507	PSTR_31_15792_2	0.2362	-1267.13	-1259.8	-1268.33	-1259.8	14.6662	17.0723	0.000653548	0.000196242	TRUE	FALSE	hypothetical protein PGTG_00970 [Puccinia graminis f. sp. tritici CRL 75-36-700-3] hypothetical protein PGTG_19632 [Puccinia graminis f. sp. tritici CRL 75-36-700-3] hypothetical protein PGTG_00970 [Puccinia graminis f. sp. tritici CRL 75-36-700-3] hypothetical protein PGTG_19632 [Puccinia graminis f. sp. tritici CRL 75-36-700-3]	10	247
507	PSTR_K_17117_2	0.41115	-1267.13	-1259.8	-1268.33	-1259.8	14.6662	17.0723	0.000653548	0.000196242	TRUE	FALSE	hypothetical protein PGTG_00970 [Puccinia graminis f. sp. tritici CRL 75-36-700-3] hypothetical protein PGTG_19632 [Puccinia graminis f. sp. tritici CRL 75-36-700-3] hypothetical protein PGTG_00970 [Puccinia graminis f. sp. tritici CRL 75-36-700-3] hypothetical protein PGTG_19632 [Puccinia graminis f. sp. tritici CRL 75-36-700-3]	10	266
507	PSTR_Yr9_12515_2	0.21175	-1267.13	-1259.8	-1268.33	-1259.8	14.6662	17.0723	0.000653548	0.000196242	TRUE	FALSE	hypothetical protein PGTG_00970 [Puccinia graminis f. sp. tritici CRL 75-36-700-3] hypothetical protein PGTG_19632 [Puccinia graminis f. sp. tritici CRL 75-36-700-3] hypothetical protein PGTG_00970 [Puccinia graminis f. sp. tritici CRL 75-36-700-3] hypothetical protein PGTG_19632 [Puccinia graminis f. sp. tritici CRL 75-36-700-3]	10	247
508	PSTR_31_15792_3	0	killed									FALSE			104
508	PSTR_K_17117_3	0	killed									FALSE			104
508	PSTR_Yr9_12515_3	0.1579	killed									FALSE			104
509	PSTR_31_15798_2	0	killed									FALSE	Osmotin thaumatin-like protein [Dichomitus squalens LYAD-421 SS1]	4	191
509	PSTR_K_17123_5	0	killed									FALSE	Osmotin thaumatin-like protein [Dichomitus squalens LYAD-421 SS1]	4	191
509	PSTR_Yr9_12522_4	0	killed									FALSE	Osmotin thaumatin-like protein [Dichomitus squalens LYAD-421 SS1]	4	191
510	PSTR_31_15798_3	0	killed									FALSE	secreted protein [Melampsora larici-populina 98AG31]	12	171
510	PSTR_K_17123_6	0	killed									FALSE	secreted protein [Melampsora larici-populina 98AG31]	12	171
510	PSTR_Yr9_12522_5	0	killed									FALSE	secreted protein [Melampsora larici-populina 98AG31]	12	171
511	PSTR_31_15870_3	0	-742.045	-742.045	-742.045	-742.045	4e-06	4e-06	0.999998	0.999998	FALSE	FALSE			174
511	PSTR_K_17197_3	0	-742.045	-742.045	-742.045	-742.045	4e-06	4e-06	0.999998	0.999998	FALSE	FALSE			174
511	PSTR_Yr9_12586_3	0	-742.045	-742.045	-742.045	-742.045	4e-06	4e-06	0.999998	0.999998	FALSE	FALSE			174
512	PSTR_31_15870_6	0	-1192.02	-1192.02	-1192.02	-1192.02	0	2e-06	1	0.999999	FALSE	FALSE			174
512	PSTR_K_17197_6	0	-1192.02	-1192.02	-1192.02	-1192.02	0	2e-06	1	0.999999	FALSE	FALSE			287
512	PSTR_Yr9_12586_6	0	-1192.02	-1192.02	-1192.02	-1192.02	0	2e-06	1	0.999999	FALSE	FALSE			174
513	PSTR_31_15989_3	0	killed									FALSE	malate dehydrogenase [Arthroderma otae CBS 113480] malate dehydrogenase [Arthroderma otae CBS 113480]	8	306
513	PSTR_K_17351_4	0	killed									FALSE	malate dehydrogenase [Arthroderma otae CBS 113480] malate dehydrogenase [Arthroderma otae CBS 113480]	8	306
513	PSTR_Yr9_12660_3	0	killed									FALSE	malate dehydrogenase [Arthroderma otae CBS 113480] malate dehydrogenase [Arthroderma otae CBS 113480]	8	306
514	PSTR_31_16090_6	0	killed									FALSE			161
514	PSTR_K_17479_6	0	killed									FALSE			161
514	PSTR_Yr9_12743_7	0	killed									FALSE			161
516	PSTR_31_16139_1	0	killed									FALSE	copper/zinc superoxide dismutase [Puccinia graminis f. sp. tritici CRL 75-36-700-3] copper/zinc superoxide dismutase [Puccinia graminis f. sp. tritici CRL 75-36-700-3]	4	176
516	PSTR_K_17533_1	0	killed									FALSE	copper/zinc superoxide dismutase [Puccinia graminis f. sp. tritici CRL 75-36-700-3] copper/zinc superoxide dismutase [Puccinia graminis f. sp. tritici CRL 75-36-700-3]	4	176
516	PSTR_Yr9_12791_1	0	killed									FALSE	copper/zinc superoxide dismutase [Puccinia graminis f. sp. tritici CRL 75-36-700-3] copper/zinc superoxide dismutase [Puccinia graminis f. sp. tritici CRL 75-36-700-3]	4	176
517	PSTR_31_16143_1	0	-660.788									FALSE	hypothetical protein PGTG_07814 [Puccinia graminis f. sp. tritici CRL 75-36-700-3] hypothetical protein PGTG_07814 [Puccinia graminis f. sp. tritici CRL 75-36-700-3]	10	160
517	PSTR_K_17537_1	0	-660.788									FALSE	hypothetical protein PGTG_07814 [Puccinia graminis f. sp. tritici CRL 75-36-700-3] hypothetical protein PGTG_07814 [Puccinia graminis f. sp. tritici CRL 75-36-700-3]	10	160
517	PSTR_Yr9_12796_1	0	-660.788									FALSE	hypothetical protein PGTG_07814 [Puccinia graminis f. sp. tritici CRL 75-36-700-3] hypothetical protein PGTG_07814 [Puccinia graminis f. sp. tritici CRL 75-36-700-3]	10	160
519	PSTR_31_16277_2	0	killed									FALSE			137
519	PSTR_K_17685_7	0	killed									FALSE			137
519	PSTR_Yr9_12907_6	0	killed									FALSE			137
520	PSTR_31_16297_3	0.1351	-656.769	-656.769	-656.769	-656.769	0	2e-06	1	0.999999	FALSE	FALSE	hypothetical protein PGTG_05950 [Puccinia graminis f. sp. tritici CRL 75-36-700-3] hypothetical protein PGTG_05950 [Puccinia graminis f. sp. tritici CRL 75-36-700-3]	10	156
520	PSTR_K_17702_3	0	-656.769	-656.769	-656.769	-656.769	0	2e-06	1	0.999999	FALSE	FALSE	hypothetical protein PGTG_05950 [Puccinia graminis f. sp. tritici CRL 75-36-700-3] hypothetical protein PGTG_05950 [Puccinia graminis f. sp. tritici CRL 75-36-700-3]	10	156
520	PSTR_Yr9_12917_3	0	-656.769	-656.769	-656.769	-656.769	0	2e-06	1	0.999999	FALSE	FALSE	hypothetical protein PGTG_05950 [Puccinia graminis f. sp. tritici CRL 75-36-700-3] hypothetical protein PGTG_05950 [Puccinia graminis f. sp. tritici CRL 75-36-700-3]	10	156
522	PSTR_31_16326_7	0	killed									FALSE			102
522	PSTR_K_17731_7	0	killed									FALSE			102
522	PSTR_Yr9_12943_7	0	killed									FALSE			102
523	PSTR_31_16356_1	1.4972	killed									TRUE			370
523	PSTR_K_17760_1	1.6361	killed									TRUE			370
523	PSTR_Yr9_12972_1	1.4972	killed									TRUE			370
524	PSTR_31_16384_5	0	killed									FALSE			223
524	PSTR_K_17787_5	0	killed									FALSE			223
524	PSTR_Yr9_12997_5	0	killed									FALSE			223
525	PSTR_31_16384_8	0	-1578.18	killed								FALSE	hypothetical protein PGTG_22215 [Puccinia graminis f. sp. tritici CRL 75-36-700-3] hypothetical protein PGTG_22215 [Puccinia graminis f. sp. tritici CRL 75-36-700-3]	10	381
525	PSTR_K_17787_8	0	-1578.18	killed								FALSE	hypothetical protein PGTG_22215 [Puccinia graminis f. sp. tritici CRL 75-36-700-3] hypothetical protein PGTG_22215 [Puccinia graminis f. sp. tritici CRL 75-36-700-3]	10	381
525	PSTR_Yr9_12997_8	0	-1578.18	killed								FALSE	hypothetical protein PGTG_15557 [Puccinia graminis f. sp. tritici CRL 75-36-700-3]	10	381
526	PSTR_31_16450_4	0	-427.532	killed								FALSE			105
526	PSTR_K_17846_4	0	-427.532	killed								FALSE			105
526	PSTR_Yr9_13056_4	0	-427.532	killed								FALSE			105
528	PSTR_31_16505_3	0.2136	-553.905	killed								FALSE			130
528	PSTR_K_17906_3	0	-553.905	killed								FALSE			130
528	PSTR_Yr9_13112_3	0	-553.905	killed								FALSE			130
529	PSTR_31_16546_2	0	-877.544	killed								FALSE			210
529	PSTR_K_17943_2	0	-877.544	killed								FALSE			210
529	PSTR_Yr9_13144_2	0.1905	-877.544	killed								FALSE			210
530	PSTR_31_16565_1	0	-519.4	killed								FALSE			124
530	PSTR_K_17962_1	0	-519.4	killed								FALSE			124
530	PSTR_Yr9_13161_1	0	-519.4	killed								FALSE			124
531	PSTR_31_16623_1	0	killed									FALSE			145
531	PSTR_K_18013_1	0	killed									FALSE			145
531	PSTR_Yr9_13207_1	0	killed									FALSE			145
532	PSTR_31_16898_3	0	killed									FALSE			136
532	PSTR_K_18309_3	0	killed									FALSE			136
532	PSTR_Yr9_13433_3	0	killed									FALSE			136
533	PSTR_31_17027_2	0	killed									FALSE	hypothetical protein PGTG_05269 [Puccinia graminis f. sp. tritici CRL 75-36-700-3] hypothetical protein PGTG_05269 [Puccinia graminis f. sp. tritici CRL 75-36-700-3]	10	166
533	PSTR_K_18455_6	0	killed									FALSE	hypothetical protein PGTG_05269 [Puccinia graminis f. sp. tritici CRL 75-36-700-3] hypothetical protein PGTG_05269 [Puccinia graminis f. sp. tritici CRL 75-36-700-3]	10	166
533	PSTR_Yr9_13527_6	0	killed									FALSE	hypothetical protein PGTG_05269 [Puccinia graminis f. sp. tritici CRL 75-36-700-3] hypothetical protein PGTG_05269 [Puccinia graminis f. sp. tritici CRL 75-36-700-3]	10	166
535	PSTR_31_17101_3	0	killed									FALSE			153
535	PSTR_K_18552_3	0	killed									FALSE			153
535	PSTR_Yr9_13588_2	0.7016	killed									FALSE			166
536	PSTR_31_17262_1	0	-1003.1	killed								FALSE			243
536	PSTR_K_18747_1	0	-1003.1	killed								FALSE			243
536	PSTR_Yr9_13708_1	0	-1003.1	killed								FALSE			243
537	PSTR_31_17272_1	0	killed									FALSE			132
537	PSTR_K_18753_5	0	killed									FALSE			132
537	PSTR_Yr9_13714_6	0	killed									FALSE			132
539	PSTR_31_17493_6	0	killed									FALSE	family 61 glycoside hydrolase [Melampsora larici-populina 98AG31]	8	283
539	PSTR_K_19010_6	0	killed									FALSE	family 61 glycoside hydrolase [Melampsora larici-populina 98AG31]	8	283
539	PSTR_Yr9_13895_6	0	killed									FALSE	family 61 glycoside hydrolase [Melampsora larici-populina 98AG31]	8	283
541	PSTR_31_17572_5	0	killed									FALSE			135
541	PSTR_K_19152_5	0	killed									FALSE			135
541	PSTR_Yr9_13951_5	0	killed									FALSE			135
544	PSTR_31_17580_2	0	-448.086	-448.086	-448.086	-448.087	0.000226	4.2e-05	0.999887	0.999979	FALSE	FALSE			110
544	PSTR_K_19157_4	0	-448.086	-448.086	-448.086	-448.087	0.000226	4.2e-05	0.999887	0.999979	FALSE	FALSE			110
544	PSTR_Yr9_13956_4	0	-448.086	-448.086	-448.086	-448.087	0.000226	4.2e-05	0.999887	0.999979	FALSE	FALSE			110
545	PSTR_31_17583_2	0.13	-921.416	-921.416	-921.416	-921.416	0	2e-06	1	0.999999	FALSE	FALSE	secreted protein [Melampsora larici-populina 98AG31]	12	215
545	PSTR_K_19160_2	0.18205	-921.416	-921.416	-921.416	-921.416	0	2e-06	1	0.999999	FALSE	FALSE	secreted protein [Melampsora larici-populina 98AG31]	12	215
545	PSTR_Yr9_13960_2	0.15585	-921.416	-921.416	-921.416	-921.416	0	2e-06	1	0.999999	FALSE	FALSE	secreted protein [Melampsora larici-populina 98AG31]	12	215
687	PSTR_31_15256_1	0	killed									FALSE			123
687	PSTR_K_03975_2	0	killed									FALSE			113
687	PSTR_K_16448_2	0	killed									FALSE			123
687	PSTR_Yr9_02867_2	0	killed									FALSE			113
